# Supplementary material for: Partitioning the Proteome: Phase Separation for Targeted Analysis of Membrane Proteins in Human Post-Mortem Brain
Source: PLoS One. 2012 Jun 22;7(6):e39509. doi: 10.1371/journal.pone.0039509 (PMC3382145; doi:10.1371/journal.pone.0039509)
Supplement: Table S1 — Protein assay results for DT, AQ, and Pt fractions from the three independent samples that underwent Triton X-114 phase separation. (XLS) [file pone.0039509.s003.xls]

## Sheet: Table S1_Protein Assay
TABLE S1: Protein Assay results for DT, Aq, and Pt fractions from 3 independent samples
Samples	Av Abs	5x =	x =
DT1	0.0565	2.46626	0.493252
DT2	0.0555	2.40491	0.480982
DT3	0.046	1.82209	0.364417
AQ1	0.1325	7.12883	1.42577
AQ2	0.12	6.36196	1.27239
AQ3	0.13	6.97546	1.39509
Pt1	0.2735	15.7791	3.15583
Pt2	0.279	16.1166	3.22331
Pt3	0.3225	18.7853	3.75706
		ug
	Average DT	0.446217	in 1ul
	Average AQ	1.36442	in 1ul
	Average Pt	3.37873	in 1ul
	Total Protein
	DT	0.45mg per 1ml
	AQ	1.36mg per 1ml
	Pt	3.38mg per 1ml
