# Supplementary material for: Partitioning the Proteome: Phase Separation for Targeted Analysis of Membrane Proteins in Human Post-Mortem Brain
Source: PLoS One. 2012 Jun 22;7(6):e39509. doi: 10.1371/journal.pone.0039509 (PMC3382145; doi:10.1371/journal.pone.0039509)
Supplement: Table S2 — Unique DT proteins identified from DT1 and DT2 samples that underwent LC-MS/MS. (XLS) [file pone.0039509.s004.xls]

## Sheet: Table S2_ Unique DT proteins
Description: LC-MS/MS protein identifications from DT, AQ, and Pt fractions from the Triton X-114
phase partitioning. The tables list the protein identification number, protein accession,
protein score, and protein matches (i.e. number of peptides).
TABLE S2. UNIQUE DT PHASE PROTEINS IDENTIFIED FROM DT1 AND DT2 SAMPLES.
prot_num	prot_acc	prot_score	prot_matches	membrane ontology
64	1433B_HUMAN	108	8
176	1433F_HUMAN	60	4
99	1433G_HUMAN	87	6
378	1433S_HUMAN	40	2
61	1433T_HUMAN	110	7
28	1433Z_HUMAN	206	8
229	2AAA_HUMAN	52	2	M
151	4F2_HUMAN	66	2	M
356	5NTD_HUMAN	45	6	M
729	A2ML1_HUMAN	31	3
551	ABCA4_HUMAN	36	5	M
159	ABCAD_HUMAN	64	8	M
444	ABCBA_HUMAN	37	4	M
761	ABCD2_HUMAN	31	4	M
672	ABCE1_HUMAN	30	6
623	ABD12_HUMAN	34	2	M
387	ABL1_HUMAN	39	6	M
369	ABL2_HUMAN	40	4
389	ABLM1_HUMAN	39	4
401	ACACA_HUMAN	39	6
289	ACINU_HUMAN	46	6
65	ACON_HUMAN	108	7
559	ACSF2_HUMAN	35	3
214	ACSL3_HUMAN	61	2	M
11	ACTA_HUMAN	326	24
6	ACTB_HUMAN	397	29
71	ACTBL_HUMAN	103	11
807	ACTY_HUMAN	30	2
239	ACTZ_HUMAN	57	2
519	ADA23_HUMAN	37	5	M
646	ADNP_HUMAN	31	3
130	ADT1_HUMAN	73	6	M
90	ADT2_HUMAN	124	7	M
112	ADT3_HUMAN	103	7	M
364	ADT4_HUMAN	44	3	M
697	AEGP_HUMAN	32	7	M
585	AF1L1_HUMAN	35	4
571	AFAD_HUMAN	32	12	M
812	AFF1_HUMAN	30	8
679	AFF4_HUMAN	30	9
532	AHNK_HUMAN	37	16
186	AHNK2_HUMAN	58	12
243	AINX_HUMAN	50	4
271	AKAP9_HUMAN	47	11
301	AKNA_HUMAN	48	7
592	AKND1_HUMAN	32	5
232	AL4A1_HUMAN	58	2
668	AL7A1_HUMAN	33	3
41	ALBU_HUMAN	149	8
308	ALDH2_HUMAN	48	2
50	ALDOA_HUMAN	130	8
93	ALDOC_HUMAN	90	2
637	ALK_HUMAN	31	5	M
690	ALO17_HUMAN	32	4
317	ALS2_HUMAN	43	7	M
49	AMPH_HUMAN	131	6	M
639	ANK2_HUMAN	33	11	M
364	ANK3_HUMAN	41	8	M
274	ANKL2_HUMAN	51	6	M
746	ANLN_HUMAN	31	5
562	ANO2_HUMAN	35	4	M
237	ANR11_HUMAN	51	13
302	ANR12_HUMAN	48	10
246	ANR17_HUMAN	50	11
512	ANR26_HUMAN	37	6
624	ANR31_HUMAN	31	5
567	ANR35_HUMAN	33	6
608	ANR50_HUMAN	31	5
573	ANXA6_HUMAN	32	3	M
472	AOFA_HUMAN	36	5	M
463	AOFB_HUMAN	39	5	M
434	AP2M1_HUMAN	40	5	M
590	AP3B2_HUMAN	34	4	M
284	APC_HUMAN	50	8	M
467	APC1_HUMAN	39	5
481	APC2_HUMAN	38	8	M
324	APMAP_HUMAN	47	4	M
379	APOB_HUMAN	40	7	M
215	APOD_HUMAN	60	3
306	AQR_HUMAN	44	7
222	ARAP2_HUMAN	53	8
128	ARF1_HUMAN	74	5	M
132	ARF5_HUMAN	88	4	M
390	ARHG2_HUMAN	39	7	M
680	ARHGH_HUMAN	32	7
700	ARHGI_HUMAN	32	4
549	ARHGJ_HUMAN	33	4
332	ARI1B_HUMAN	42	3
579	ARID2_HUMAN	35	7
387	ARMC3_HUMAN	43	4
600	ARMC4_HUMAN	32	4
283	ARP2_HUMAN	46	2
162	ASAP1_HUMAN	74	10	M
470	ASH1L_HUMAN	36	5	M
637	ASND1_HUMAN	33	3
217	ASPM_HUMAN	53	12
572	ASPP2_HUMAN	32	5
310	ASXL1_HUMAN	48	5
235	AT12A_HUMAN	57	7	M
2	AT1A1_HUMAN	511	25	M
1	AT1A2_HUMAN	577	34	M
8	AT1A3_HUMAN	372	24	M
286	AT1B1_HUMAN	49	6	M
125	AT1B2_HUMAN	76	2	M
162	AT2A1_HUMAN	64	5	M
66	AT2A2_HUMAN	108	7	M
18	AT2B1_HUMAN	269	8	M
59	AT2B2_HUMAN	114	4	M
178	AT2B3_HUMAN	59	2	M
25	AT2B4_HUMAN	214	10	M
290	AT5F1_HUMAN	49	5	M
393	AT8A1_HUMAN	42	5	M
582	ATG2A_HUMAN	32	4
584	ATL1_HUMAN	32	3
296	ATL3_HUMAN	46	6
431	ATLA1_HUMAN	38	2	M
40	ATP4A_HUMAN	150	9	M
210	ATP5H_HUMAN	61	3	M
11	ATPA_HUMAN	338	16	M
4	ATPB_HUMAN	401	17	M
167	ATPD_HUMAN	71	4	M
397	ATRX_HUMAN	39	7
684	ATS4_HUMAN	32	5
679	B4GN4_HUMAN	32	5	M
757	BA2L2_HUMAN	31	8
250	BAHC1_HUMAN	49	8
596	BAP31_HUMAN	34	3	M
10	BASP1_HUMAN	356	31	M
597	BAZ1A_HUMAN	34	7
657	BAZ1B_HUMAN	33	7
402	BAZ2A_HUMAN	39	4
334	BCLF1_HUMAN	42	7
318	BCOR_HUMAN	47	7
558	BCR_HUMAN	33	4
801	BECN1_HUMAN	30	2	M
563	BICD2_HUMAN	33	4	M
818	BIG2_HUMAN	30	4	M
60	BIN1_HUMAN	114	4
255	BIN2_HUMAN	49	2
202	BIRC6_HUMAN	55	8
655	BLM_HUMAN	30	3
429	BMR1A_HUMAN	38	3	M
518	BMS1_HUMAN	34	7
393	BOD1L_HUMAN	39	6
118	BPA1_HUMAN	78	18	M
275	BPTF_HUMAN	51	6
803	BRCA2_HUMAN	30	5
585	BRE1B_HUMAN	32	7
227	BRPF1_HUMAN	52	6	M
520	BRPF3_HUMAN	37	9
264	BRWD1_HUMAN	53	5
682	BRWD3_HUMAN	30	7
360	BSN_HUMAN	41	6	M
663	BTBD7_HUMAN	33	4
735	C1TM_HUMAN	31	5
591	C2D2A_HUMAN	32	5
554	C8AP2_HUMAN	33	6
404	CA114_HUMAN	42	5
544	CA173_HUMAN	33	6
535	CAC1B_HUMAN	34	9	M
307	CAC1E_HUMAN	48	10	M
302	CAC1F_HUMAN	45	5	M
660	CAD13_HUMAN	30	5	M
85	CADM2_HUMAN	128	3	M
30	CADM3_HUMAN	218	5	M
83	CALM_HUMAN	94	5	M
85	CALX_HUMAN	93	4	M
594	CAMKV_HUMAN	34	3	M
763	CAMP2_HUMAN	31	4
407	CAND1_HUMAN	38	4
311	CAR14_HUMAN	44	4	M
588	CASC5_HUMAN	32	5
126	CATD_HUMAN	91	2
667	CATF_HUMAN	33	4
297	CAZA2_HUMAN	45	3	M
396	CB044_HUMAN	42	2
95	CBR1_HUMAN	89	3
332	CC114_HUMAN	46	7
633	CC132_HUMAN	31	2
328	CC141_HUMAN	42	5
536	CC150_HUMAN	36	7
313	CC88B_HUMAN	43	8
723	CCD13_HUMAN	31	5
374	CCD22_HUMAN	43	7
550	CCD41_HUMAN	33	5
441	CCD45_HUMAN	37	7
586	CCPG1_HUMAN	35	3	M
604	CD014_HUMAN	32	5	M
795	CD109_HUMAN	30	3	M
417	CD11B_HUMAN	41	5
291	CD47_HUMAN	46	3	M
538	CDC5L_HUMAN	36	7
371	CDK12_HUMAN	44	7
244	CDK13_HUMAN	56	8
599	CE041_HUMAN	32	3
516	CE170_HUMAN	37	6
139	CE290_HUMAN	70	11
603	CE350_HUMAN	34	7
382	CELR3_HUMAN	39	8	M
46	CEND_HUMAN	137	3	M
376	CENPE_HUMAN	40	7
262	CENPF_HUMAN	48	10
490	CENPJ_HUMAN	35	8
546	CF167_HUMAN	33	7
486	CF174_HUMAN	36	5	M
192	CGNL1_HUMAN	57	13	M
128	CH60_HUMAN	91	5	M
94	CHCH3_HUMAN	90	3
252	CHD6_HUMAN	49	8
351	CHD7_HUMAN	41	9
475	CHD8_HUMAN	38	7
528	CHD9_HUMAN	37	6
617	CHKB_HUMAN	31	4
705	CHSTD_HUMAN	32	8	M
267	CI079_HUMAN	48	12	M
685	CI14B_HUMAN	32	4	M
556	CING_HUMAN	33	4	M
89	CISD1_HUMAN	125	4	M
590	CJ012_HUMAN	32	7
204	CJ018_HUMAN	55	7
440	CJ118_HUMAN	37	6
598	CK5P2_HUMAN	32	6
713	CKAP2_HUMAN	32	4
519	CKP2L_HUMAN	34	6
552	CLAP1_HUMAN	36	7
5	CLH1_HUMAN	397	20	M
57	CLH2_HUMAN	117	4	M
561	CLIP1_HUMAN	33	10
213	CLIP2_HUMAN	54	9
708	CLIP3_HUMAN	32	6	M
109	CMC1_HUMAN	107	5	M
250	CMYA5_HUMAN	56	11
98	CN37_HUMAN	89	7	M
450	CND1_HUMAN	39	7	M
322	CNDG2_HUMAN	47	8
359	CNDP2_HUMAN	44	5
672	CNNM3_HUMAN	33	5	M
272	CNTLN_HUMAN	51	8	M
58	CNTN1_HUMAN	115	7	M
461	CNTN5_HUMAN	36	3	M
212	CO1A1_HUMAN	54	7	M
425	CO4A2_HUMAN	38	5
373	CO4A4_HUMAN	43	5
293	CO5A1_HUMAN	46	10
648	CO5A3_HUMAN	33	5
446	CO9A1_HUMAN	40	5
398	CODA1_HUMAN	42	7	M
592	COG3_HUMAN	34	4	M
760	COGA1_HUMAN	31	6
651	COHA1_HUMAN	30	7	M
160	COR1A_HUMAN	75	5	M
475	COSA1_HUMAN	36	4
219	COX2_HUMAN	53	2	M
536	COX41_HUMAN	34	2	M
350	COX5B_HUMAN	45	3	M
243	COX6C_HUMAN	57	5	M
580	CPT1C_HUMAN	35	5	M
756	CR021_HUMAN	31	5
438	CROCC_HUMAN	40	8	M
650	CRTC2_HUMAN	31	7
529	CRYL1_HUMAN	34	3
677	CS021_HUMAN	32	5
416	CSPG2_HUMAN	38	5
465	CT117_HUMAN	36	6
289	CTC1_HUMAN	49	6
798	CTNA1_HUMAN	30	5	M
263	CTND1_HUMAN	48	8	M
597	CTRO_HUMAN	32	10
525	CU114_HUMAN	37	4
810	CUX2_HUMAN	30	6
670	CV030_HUMAN	30	5
416	CXA1_HUMAN	41	3	M
216	CYB5B_HUMAN	60	2	M
766	CYFP2_HUMAN	31	4	M
631	DAB1_HUMAN	31	2
254	DAB2P_HUMAN	49	6	M
514	DAPLE_HUMAN	37	6
153	DC1I1_HUMAN	66	3
258	DCA13_HUMAN	48	2
712	DCLK1_HUMAN	32	3	M
355	DCLK3_HUMAN	45	6
666	DCTN1_HUMAN	30	5
270	DDX46_HUMAN	47	8
534	DDX54_HUMAN	34	8
589	DEN2C_HUMAN	34	5
657	DEN5B_HUMAN	30	3	M
586	DEOC_HUMAN	32	4
165	DESP_HUMAN	63	8	M
281	DHE3_HUMAN	47	5
185	DHPR_HUMAN	66	3
581	DHSA_HUMAN	35	2	M
666	DHTK1_HUMAN	33	2
660	DHX30_HUMAN	33	7
786	DI3L1_HUMAN	30	6
299	DIP2A_HUMAN	48	8
548	DJC13_HUMAN	33	4
155	DLDH_HUMAN	76	4
492	DLEC1_HUMAN	38	6
526	DLGP1_HUMAN	34	4	M
236	DMD_HUMAN	51	11	M
168	DNJC5_HUMAN	71	4	M
141	DNM1L_HUMAN	84	4	M
663	DOC10_HUMAN	30	6
245	DOC11_HUMAN	56	10
174	DOCK1_HUMAN	61	7	M
314	DOCK2_HUMAN	43	6	M
547	DOK5_HUMAN	36	3
166	DOP2_HUMAN	63	10	M
197	DOT1L_HUMAN	56	12
619	DPS1_HUMAN	31	3
13	DPYL2_HUMAN	310	21
223	DPYL3_HUMAN	59	4
553	DUS27_HUMAN	33	6
643	DUS7_HUMAN	31	3
545	DYH10_HUMAN	36	7
349	DYH11_HUMAN	41	7
570	DYH12_HUMAN	35	4
385	DYH17_HUMAN	43	4
394	DYH2_HUMAN	39	7
120	DYH3_HUMAN	77	12
152	DYH5_HUMAN	66	11
262	DYH6_HUMAN	53	11
103	DYH7_HUMAN	85	11
104	DYH8_HUMAN	85	14
140	DYH9_HUMAN	70	10
193	DYHC1_HUMAN	57	9
575	DYHC2_HUMAN	32	9	M
48	DYN1_HUMAN	133	8
178	DYN3_HUMAN	67	5
642	DZIP1_HUMAN	31	5
554	E41L3_HUMAN	36	5	M
63	EAA1_HUMAN	149	9	M
337	EAA2_HUMAN	42	3	M
576	EEA1_HUMAN	32	5	M
84	EF1A1_HUMAN	93	8
35	EF1A2_HUMAN	168	10
455	ELOA2_HUMAN	37	6	M
532	ELYS_HUMAN	34	7	M
658	EMAL1_HUMAN	33	5
420	EMAL5_HUMAN	41	6
734	EMR1_HUMAN	31	4	M
37	ENOA_HUMAN	154	10	M
452	ENOB_HUMAN	39	3
44	ENOG_HUMAN	139	14	M
172	ENPL_HUMAN	70	3	M
644	EP300_HUMAN	33	5
477	EPC2_HUMAN	38	8
366	EPIPL_HUMAN	40	5
797	ERAP2_HUMAN	30	2	M
224	ERC6L_HUMAN	59	7
488	ERF3B_HUMAN	38	4
471	ERN1_HUMAN	38	4	M
224	ES1_HUMAN	53	3
816	ESF1_HUMAN	30	4
392	ETFB_HUMAN	39	2
804	ETV7_HUMAN	30	5
110	EVPL_HUMAN	106	18	M
421	EXPH5_HUMAN	41	9
692	F111B_HUMAN	32	5
577	F125B_HUMAN	32	3	M
540	F184A_HUMAN	36	7
714	FA21C_HUMAN	32	5	M
229	FA63B_HUMAN	58	2
563	FA65B_HUMAN	35	7
458	FA83B_HUMAN	39	7
354	FA87B_HUMAN	45	3	M
787	FAK1_HUMAN	30	3	M
309	FAK2_HUMAN	44	4	M
295	FAS_HUMAN	46	6	M
601	FAT1_HUMAN	32	4	M
298	FAT3_HUMAN	45	8	M
462	FBF1_HUMAN	39	5
741	FBN1_HUMAN	31	3
732	FBP1L_HUMAN	31	4	M
706	FBW10_HUMAN	32	7
617	FBX18_HUMAN	34	3
251	FES_HUMAN	49	3
610	FGD1_HUMAN	34	6	M
538	FGD6_HUMAN	33	5
654	FHAD1_HUMAN	30	8
208	FHL1_HUMAN	55	2	M
368	FIL1L_HUMAN	40	6	M
814	FIS1_HUMAN	30	2	M
479	FLNA_HUMAN	38	6	M
514	FLNB_HUMAN	34	6	M
171	FLNC_HUMAN	61	9	M
204	FLOT1_HUMAN	62	2	M
502	FMN1_HUMAN	37	8	M
314	FMNL_HUMAN	48	5
661	FNDC1_HUMAN	30	5
459	FPRP_HUMAN	37	6	M
709	FREM3_HUMAN	32	4	M
198	FRIH_HUMAN	56	3
307	FRPD3_HUMAN	44	7
453	FRYL_HUMAN	39	9
129	FSCN1_HUMAN	73	3
446	FYV1_HUMAN	37	9	M
74	G3P_HUMAN	101	10	M
69	G6PI_HUMAN	105	4	M
594	GABT_HUMAN	32	3
340	GANAB_HUMAN	42	3
55	GBB1_HUMAN	120	6	M
163	GBB2_HUMAN	74	7	M
510	GBF1_HUMAN	37	9	M
321	GBG2_HUMAN	47	2	M
260	GCF_HUMAN	53	9
242	GCN1L_HUMAN	50	10
93	GDAP1_HUMAN	121	3
159	GDIA_HUMAN	75	4
288	GDIR1_HUMAN	46	4	M
3	GFAP_HUMAN	461	21
408	GG6L2_HUMAN	38	4
694	GIPR_HUMAN	32	2	M
45	GLNA_HUMAN	138	9
215	GLSK_HUMAN	54	3
476	GMIP_HUMAN	38	5
539	GNA11_HUMAN	33	3	M
244	GNA12_HUMAN	50	2	M
209	GNA13_HUMAN	55	3	M
81	GNAI1_HUMAN	96	5	M
42	GNAI2_HUMAN	147	8	M
238	GNAL_HUMAN	57	4	M
7	GNAO_HUMAN	377	23	M
135	GNAS1_HUMAN	71	4	M
169	GNAS2_HUMAN	62	3	M
462	GNAS3_HUMAN	36	5	M
276	GNAT1_HUMAN	47	2	M
213	GNAT3_HUMAN	61	6	M
588	GOGA3_HUMAN	35	6	M
185	GOGA4_HUMAN	58	8	M
391	GOGB1_HUMAN	42	12	M
581	GP179_HUMAN	32	4	M
354	GPC5B_HUMAN	41	2
474	GPM6A_HUMAN	36	3	M
343	GPR98_HUMAN	45	8	M
607	GRAP1_HUMAN	34	6
368	GRIA2_HUMAN	44	3	M
574	GRIA4_HUMAN	32	6	M
783	GRIN1_HUMAN	30	9	M
674	GRK4_HUMAN	33	3
114	GRP78_HUMAN	101	5	M
595	GSHB_HUMAN	34	2
715	GUAA_HUMAN	32	3
413	GVIN1_HUMAN	41	5
403	H2AV_HUMAN	42	4
51	HBA_HUMAN	130	14
15	HBB_HUMAN	300	19
559	HECAM_HUMAN	33	3	M
822	HECD1_HUMAN	30	4
361	HERC1_HUMAN	44	11	M
121	HKDC1_HUMAN	77	4
632	HLTF_HUMAN	31	3
654	HMCN1_HUMAN	33	7
388	HMCN2_HUMAN	39	9	M
524	HPCL4_HUMAN	34	4
587	HPLN4_HUMAN	35	3
696	HS105_HUMAN	32	3
43	HS71L_HUMAN	187	7
439	HS74L_HUMAN	37	5
206	HS905_HUMAN	55	6
22	HS90A_HUMAN	229	11	M
35	HS90B_HUMAN	209	10
56	HSP71_HUMAN	117	8
68	HSP72_HUMAN	107	8
143	HSP76_HUMAN	69	7
88	HSP77_HUMAN	126	5
75	HSP7C_HUMAN	99	8	M
681	HTAI2_HUMAN	32	6
500	HTR5B_HUMAN	35	5
717	HTRA2_HUMAN	31	2	M
142	HUWE1_HUMAN	69	10
16	HXK1_HUMAN	285	15	M
253	HXK2_HUMAN	49	7	M
815	HYDIN_HUMAN	30	7
611	HYEP_HUMAN	34	6	M
38	IDH3A_HUMAN	154	4
331	IDH3B_HUMAN	46	5
632	IDHC_HUMAN	33	3
101	IDHP_HUMAN	113	7
633	IFNK_HUMAN	33	11
521	IGS10_HUMAN	34	3
55	IGSF8_HUMAN	162	7	M
564	IL16_HUMAN	35	6	M
367	ILDR2_HUMAN	40	4	M
613	IMDH1_HUMAN	34	3
53	IMMT_HUMAN	125	8	M
313	INSRR_HUMAN	48	5	M
323	IP6K1_HUMAN	43	5
516	IQEC2_HUMAN	34	5
337	ISK5_HUMAN	46	6	M
426	ITA6_HUMAN	41	9	M
537	ITIH1_HUMAN	36	5
339	ITSN2_HUMAN	42	6
644	JKIP2_HUMAN	31	2
751	JMY_HUMAN	31	3
606	JPH3_HUMAN	31	5	M
443	K0226_HUMAN	37	4
744	K0284_HUMAN	31	6
377	K0467_HUMAN	43	6
522	K0564_HUMAN	34	4
618	K0913_HUMAN	31	4
362	K0947_HUMAN	41	7
118	K1045_HUMAN	96	4
344	K1109_HUMAN	41	11	M
326	K1529_HUMAN	42	7
427	K1671_HUMAN	41	7
591	K1C25_HUMAN	34	3
315	K2C5_HUMAN	43	6
675	K2C71_HUMAN	30	5
501	K2C75_HUMAN	35	5
458	K2C78_HUMAN	37	5
357	K6PF_HUMAN	45	4	M
437	K6PP_HUMAN	40	2
790	KAD1_HUMAN	30	3
616	KAD7_HUMAN	31	5
319	KALRN_HUMAN	43	7
638	KAP2_HUMAN	31	5	M
203	KAP3_HUMAN	55	2	M
749	KBTBA_HUMAN	31	3	M
88	KCC2A_HUMAN	92	3	M
170	KCC2B_HUMAN	61	2	M
669	KCC2G_HUMAN	30	4	M
327	KCNH5_HUMAN	42	9	M
24	KCRB_HUMAN	226	11
196	KCRU_HUMAN	56	3	M
793	KDM2B_HUMAN	30	5
593	KDM3A_HUMAN	34	6
515	KDM4A_HUMAN	37	6
465	KDM5B_HUMAN	39	5
343	KI13B_HUMAN	42	8
190	KI16B_HUMAN	58	8
609	KI20A_HUMAN	34	6
249	KI20B_HUMAN	50	6
278	KI21A_HUMAN	47	7
180	KI26A_HUMAN	59	5
524	KI26B_HUMAN	37	9
163	KI67_HUMAN	64	21
811	KIBRA_HUMAN	30	6	M
395	KIF15_HUMAN	42	8
195	KIF23_HUMAN	57	5
489	KIF5A_HUMAN	35	7
245	KIF5C_HUMAN	50	8
232	KIF7_HUMAN	52	8
490	KLD8A_HUMAN	38	3
442	KLOTB_HUMAN	37	2	M
614	KLRAQ_HUMAN	31	4
273	KNL2_HUMAN	47	8
453	KPB2_HUMAN	37	7	M
183	KPYM_HUMAN	58	4	M
481	KRT84_HUMAN	36	3
411	KS6A2_HUMAN	41	5
533	KTN1_HUMAN	34	10	M
496	L1CAM_HUMAN	38	3	M
773	L37A1_HUMAN	30	2	M
403	LAMA1_HUMAN	39	9
650	LAMA2_HUMAN	33	4
399	LAMA3_HUMAN	42	5
622	LAMA5_HUMAN	31	6
231	LAMB2_HUMAN	52	5
331	LAMB4_HUMAN	42	8
330	LANC1_HUMAN	46	4	M
134	LANC2_HUMAN	88	3	M
626	LARP1_HUMAN	34	6
321	LARP7_HUMAN	43	5
396	LDHA_HUMAN	39	3
611	LIFR_HUMAN	31	5	M
485	LIPA2_HUMAN	36	5
375	LIPS_HUMAN	40	3	M
775	LIX1L_HUMAN	30	3
614	LKAP_HUMAN	34	7
370	LMLN_HUMAN	40	2	M
181	LMNA_HUMAN	67	8
782	LMNB1_HUMAN	30	5	M
530	LMO7_HUMAN	37	6	M
305	LNP_HUMAN	48	2	M
755	LONM_HUMAN	31	4
693	LPH_HUMAN	32	4	M
759	LPPRC_HUMAN	31	3	M
628	LRBA_HUMAN	31	5	M
493	LRC45_HUMAN	35	6
566	LRCH3_HUMAN	33	4
568	LRIQ1_HUMAN	35	5
542	LRP1B_HUMAN	33	9	M
405	LRRC9_HUMAN	42	6
477	LRRK2_HUMAN	36	7	M
408	LSAMP_HUMAN	42	3	M
268	LUZP1_HUMAN	48	7
180	LYST_HUMAN	67	10
279	MA7D2_HUMAN	47	8
117	MACF1_HUMAN	79	13
146	MACF4_HUMAN	67	13
497	MAGI1_HUMAN	38	5	M
781	MAGI2_HUMAN	30	5	M
502	MAGI3_HUMAN	35	5	M
386	MAP1A_HUMAN	39	4
359	MAP1B_HUMAN	41	4	M
383	MAP2_HUMAN	39	7
67	MAP6_HUMAN	107	10
14	MARCS_HUMAN	301	8	M
217	MAST2_HUMAN	60	9	M
664	MAST3_HUMAN	33	4
285	MAST4_HUMAN	46	10
456	MBD5_HUMAN	39	2
341	MBOA7_HUMAN	45	2	M
137	MBP_HUMAN	70	8	M
784	MCCA_HUMAN	30	4	M
410	MCM3A_HUMAN	38	7
593	MCM9_HUMAN	32	5
676	MDC1_HUMAN	30	5	M
63	MDHC_HUMAN	110	5
240	MDHM_HUMAN	51	4	M
303	MDN1_HUMAN	45	8
469	MECP2_HUMAN	36	5
620	MET10_HUMAN	34	5
681	METK2_HUMAN	30	3
730	MIB1_HUMAN	31	5	M
820	MIB2_HUMAN	30	6
561	MILK1_HUMAN	35	5
517	MINT_HUMAN	37	8
796	MLH1_HUMAN	30	2
771	MLL1_HUMAN	30	8
722	MLL3_HUMAN	31	6
214	MMSA_HUMAN	54	5
298	MOG_HUMAN	48	3	M
508	MOT7_HUMAN	37	3	M
120	MP2K1_HUMAN	94	5	M
126	MPCP_HUMAN	75	5	M
184	MPDZ_HUMAN	58	10	M
173	MPRI_HUMAN	61	8	M
492	MRCKA_HUMAN	35	7	M
491	MRCKB_HUMAN	38	5	M
487	MSH6_HUMAN	38	5
819	MST4_HUMAN	30	4	M
258	MTCH1_HUMAN	54	2	M
664	MTL10_HUMAN	30	2
418	MTO1_HUMAN	38	6
329	MUC16_HUMAN	42	10	M
824	MUC5B_HUMAN	30	4
199	MXRA5_HUMAN	56	10
200	MY18A_HUMAN	56	10
336	MY18B_HUMAN	46	14
620	MYBPP_HUMAN	31	4	M
277	MYH10_HUMAN	51	13
438	MYH14_HUMAN	37	6
649	MYH4_HUMAN	33	7
560	MYH7_HUMAN	33	7	M
431	MYH7B_HUMAN	40	7	M
434	MYH8_HUMAN	37	5
269	MYLK_HUMAN	48	8
621	MYO10_HUMAN	31	8
543	MYO3A_HUMAN	33	7
230	MYO5A_HUMAN	52	8
384	MYO5C_HUMAN	39	9
420	MYO7B_HUMAN	38	6	M
399	MYO9A_HUMAN	39	6	M
422	MYO9B_HUMAN	38	7
144	MYPR_HUMAN	68	5	M
725	MYPT2_HUMAN	31	4
342	MYT1L_HUMAN	45	5
636	N4BP2_HUMAN	31	5
752	N4BP3_HUMAN	31	3	M
58	NAC2_HUMAN	156	11	M
335	NAV2_HUMAN	42	9
265	NAV3_HUMAN	48	5	M
372	NB5R1_HUMAN	44	2	M
261	NB5R3_HUMAN	53	3	M
560	NBAS_HUMAN	35	8
576	NBEA_HUMAN	35	6	M
521	NBEL1_HUMAN	37	5
36	NCAM1_HUMAN	160	12	M
221	NCDN_HUMAN	53	4
531	NCOR1_HUMAN	37	9
138	NCOR2_HUMAN	70	7
216	NDRG2_HUMAN	53	2
113	NDUA4_HUMAN	80	3	M
176	NDUA7_HUMAN	68	2	M
123	NDUA9_HUMAN	76	4	M
691	NDUAA_HUMAN	32	4	M
360	NDUAC_HUMAN	44	2	M
190	NDUAD_HUMAN	65	2	M
365	NDUB4_HUMAN	44	3	M
406	NDUB8_HUMAN	42	3	M
441	NDUBA_HUMAN	40	4	M
141	NDUS1_HUMAN	70	6	M
640	NDUS2_HUMAN	33	2	M
613	NEBL_HUMAN	31	4
248	NEBU_HUMAN	50	19
344	NEGR1_HUMAN	45	2	M
400	NEK1_HUMAN	39	4
43	NEUM_HUMAN	142	3	M
430	NEUR4_HUMAN	40	5	M
92	NFASC_HUMAN	90	3	M
570	NFH_HUMAN	32	8
221	NFL_HUMAN	60	5
87	NFM_HUMAN	92	7
374	NHS_HUMAN	40	7
753	NIBL1_HUMAN	31	6
432	NID2_HUMAN	40	4	M
545	NIN_HUMAN	33	5
454	NINL_HUMAN	37	7
619	NIPS1_HUMAN	34	2	M
707	NKD2_HUMAN	32	4	M
665	NKTR_HUMAN	30	9	M
108	NNTM_HUMAN	82	6	M
765	NOV_HUMAN	31	2
527	NRX3B_HUMAN	34	4	M
549	NS1AB_HASV1	36	7
145	NSD1_HUMAN	68	8
247	NSF_HUMAN	50	4
149	NTRI_HUMAN	79	3	M
350	NUMA1_HUMAN	41	7
77	OBSCN_HUMAN	98	16
300	ODO1_HUMAN	45	3	M
194	ODO2_HUMAN	57	3	M
275	ODPA_HUMAN	47	2
571	ODPAT_HUMAN	35	3
440	ODPB_HUMAN	40	4
677	OFD1_HUMAN	30	4	M
520	OPA1_HUMAN	34	4	M
201	OPCM_HUMAN	56	3	M
469	OSBL6_HUMAN	39	7
623	OVOS2_HUMAN	31	3
674	PACN1_HUMAN	30	3
106	PALM_HUMAN	83	4	M
678	PALM3_HUMAN	32	5	M
569	PAR14_HUMAN	32	6	M
425	PAR3L_HUMAN	41	5	M
467	PARD3_HUMAN	36	8	M
264	PARP1_HUMAN	48	8
562	PARP8_HUMAN	33	5
352	PCD16_HUMAN	41	9	M
78	PCNT_HUMAN	98	14
340	PDE6B_HUMAN	46	7	M
309	PDS5B_HUMAN	48	6
353	PDZD2_HUMAN	41	12	M
86	PEBP1_HUMAN	92	5	M
460	PEPL_HUMAN	37	6	M
823	PERI_HUMAN	30	2
252	PERQ2_HUMAN	55	9
770	PEX10_HUMAN	30	7	M
161	PGAM1_HUMAN	64	6
711	PGBM_HUMAN	32	7	M
435	PGFRA_HUMAN	37	5	M
32	PGK1_HUMAN	180	15
457	PGK2_HUMAN	37	5
456	PHAR3_HUMAN	37	5
62	PHB_HUMAN	110	6	M
49	PHB2_HUMAN	169	4	M
308	PHF2_HUMAN	44	7
506	PHLB2_HUMAN	35	5	M
792	PHLP1_HUMAN	30	4	M
371	PHTF2_HUMAN	40	2
568	PININ_HUMAN	33	7	M
671	PKDRE_HUMAN	33	4	M
544	PKHA6_HUMAN	36	2
505	PKHD1_HUMAN	37	7	M
450	PKHO2_HUMAN	37	4
618	PKN3_HUMAN	34	4
127	PLEC1_HUMAN	75	15
455	PLSI_HUMAN	39	6
342	PLXB2_HUMAN	42	6	M
662	PLXB3_HUMAN	33	6	M
655	PLXC1_HUMAN	33	8	M
276	PMFBP_HUMAN	51	6
154	PO210_HUMAN	77	6	M
557	POTEB_HUMAN	35	4
38	POTEE_HUMAN	202	12
33	POTEF_HUMAN	178	15
480	POTEH_HUMAN	38	4
515	PP2BA_HUMAN	34	4	M
710	PPHLN_HUMAN	32	5
280	PPIA_HUMAN	47	3
604	PPID_HUMAN	34	3
615	PPIL4_HUMAN	31	6
433	PPWD1_HUMAN	37	5
187	PR285_HUMAN	58	12
428	PRD15_HUMAN	41	9
525	PRDM5_HUMAN	34	7
494	PRDX2_HUMAN	35	5
373	PREX2_HUMAN	40	8
305	PRKDC_HUMAN	44	8
639	PROM2_HUMAN	31	3	M
261	PRP4B_HUMAN	48	8
479	PRP8_HUMAN	36	6
381	PSA_HUMAN	40	4
626	PSA1_HUMAN	31	4
457	PSMD1_HUMAN	39	5
625	PTN13_HUMAN	34	4	M
688	PTPRC_HUMAN	32	3	M
622	PTPRE_HUMAN	34	5	M
537	PTPRK_HUMAN	34	5	M
394	PXDN_HUMAN	42	5
317	PXDNL_HUMAN	47	6
605	PYGM_HUMAN	34	6
376	PYR1_HUMAN	43	7
102	QCR1_HUMAN	85	4	M
150	QCR2_HUMAN	67	6	M
665	QCR7_HUMAN	33	4	M
201	QN1_HUMAN	63	5	M
661	R1AB_CVHSA	33	8
330	R3HD1_HUMAN	42	5
73	RAB10_HUMAN	101	8	M
225	RAB12_HUMAN	52	5	M
89	RAB14_HUMAN	92	5	M
175	RAB15_HUMAN	61	5	M
110	RAB1A_HUMAN	81	8
164	RAB1B_HUMAN	64	6	M
142	RAB1C_HUMAN	84	6	M
227	RAB21_HUMAN	59	4	M
79	RAB2A_HUMAN	97	4	M
220	RAB2B_HUMAN	53	2	M
105	RAB35_HUMAN	85	6	M
377	RAB37_HUMAN	40	6
54	RAB3A_HUMAN	120	10	M
100	RAB3B_HUMAN	85	7	M
157	RAB3C_HUMAN	75	4	M
101	RAB3D_HUMAN	85	7	M
512	RAB43_HUMAN	35	5	M
355	RAB4A_HUMAN	41	5	M
482	RAB4B_HUMAN	36	5	M
191	RAB5C_HUMAN	57	3	M
347	RAB6A_HUMAN	41	5	M
517	RAB6B_HUMAN	34	5	M
630	RAB7A_HUMAN	31	3
124	RAB8A_HUMAN	91	5	M
172	RAB8B_HUMAN	61	6	M
510	RAD50_HUMAN	35	9
318	RAI1_HUMAN	43	8
808	RAI14_HUMAN	30	7
99	RALA_HUMAN	114	3	M
231	RAN_HUMAN	58	4	M
482	RASL2_HUMAN	38	5	M
780	RB22A_HUMAN	30	2	M
299	RB33B_HUMAN	45	6	M
427	RB39A_HUMAN	38	5	M
448	RB39B_HUMAN	37	6	M
333	RBCC1_HUMAN	42	6
503	RBM14_HUMAN	35	5
659	RBM15_HUMAN	30	4
495	RBM6_HUMAN	35	5
358	RBNS5_HUMAN	41	6	M
91	RBP2_HUMAN	91	15	M
233	RECQ4_HUMAN	58	8
659	RECQ5_HUMAN	33	4	M
119	REEP5_HUMAN	78	4	M
282	RELN_HUMAN	50	7
447	RFIP4_HUMAN	37	6	M
97	RGPD1_HUMAN	89	11
122	RGPD3_HUMAN	77	10
107	RGPD4_HUMAN	83	10
156	RGPD5_HUMAN	65	9
658	RHG21_HUMAN	30	8	M
260	RHG23_HUMAN	48	6
602	RHG30_HUMAN	32	4
488	RIF1_HUMAN	35	6
484	RIMB1_HUMAN	38	3
498	RIMB2_HUMAN	35	4	M
320	RIMS1_HUMAN	43	4	M
256	RIPL2_HUMAN	49	4	M
580	RLF_HUMAN	32	5
489	RM01_HUMAN	38	4
483	RMXL3_HUMAN	36	9
486	RN213_HUMAN	38	6
484	RNF17_HUMAN	36	4
417	ROBO1_HUMAN	38	10	M
363	ROCK1_HUMAN	41	7	M
507	ROCK2_HUMAN	35	6	M
535	RON_HUMAN	36	5	M
291	RP3A_HUMAN	49	6	M
748	RPC1_HUMAN	31	8
629	RPGF2_HUMAN	34	6	M
565	RPGF3_HUMAN	35	3	M
802	RPTOR_HUMAN	30	3
149	RRBP1_HUMAN	67	13	M
768	RRP1_HUMAN	30	2
543	RRP5_HUMAN	36	5
610	RTEL1_HUMAN	31	4
76	RTN1_HUMAN	98	4	M
583	RTN4_HUMAN	35	3	M
601	RTTN_HUMAN	34	4
509	RYR1_HUMAN	35	6	M
296	RYR2_HUMAN	48	12	M
160	RYR3_HUMAN	64	8	M
609	S12A5_HUMAN	31	5	M
648	S3TC1_HUMAN	31	3
779	S45A3_HUMAN	30	3	M
647	S4A8_HUMAN	33	3	M
527	S6A17_HUMAN	37	3	M
480	SACS_HUMAN	36	8
181	SAHH_HUMAN	58	2
380	SAHH2_HUMAN	40	3
464	SAHH3_HUMAN	36	3
257	SAP_HUMAN	49	2	M
474	SAPS2_HUMAN	38	7
776	SASH1_HUMAN	30	5
673	SATT_HUMAN	30	3	M
428	SBNO1_HUMAN	38	7
678	SBNO2_HUMAN	30	3
292	SCAM5_HUMAN	46	2	M
445	SCLT1_HUMAN	37	8	M
627	SCN3A_HUMAN	34	4	M
341	SCN5A_HUMAN	42	8	M
460	SCN7A_HUMAN	39	4	M
636	SCNAA_HUMAN	33	2	M
774	SCNNG_HUMAN	30	5	M
461	SCOT1_HUMAN	39	2
238	SCPDH_HUMAN	51	3
507	SCRIB_HUMAN	37	4	M
472	SDK2_HUMAN	38	5	M
788	SEM5A_HUMAN	30	4	M
495	SEMG2_HUMAN	38	5
114	SEP11_HUMAN	80	4	M
112	SEP13_HUMAN	81	2
346	SEPT3_HUMAN	41	4	M
540	SEPT6_HUMAN	33	2
47	SEPT7_HUMAN	134	4
147	SEPT8_HUMAN	67	3
733	SEPT9_HUMAN	31	3
452	SERA_HUMAN	37	4
552	SET1B_HUMAN	33	5
207	SETD2_HUMAN	55	8
325	SETX_HUMAN	46	10
504	SFI1_HUMAN	35	6
523	SFR12_HUMAN	34	3
338	SFRS7_HUMAN	42	5
131	SFXN1_HUMAN	73	4	M
493	SFXN3_HUMAN	38	2	M
386	SH2D3_HUMAN	43	7	M
541	SH3G1_HUMAN	33	2	M
531	SHC2_HUMAN	34	2
628	SHPRH_HUMAN	34	3
90	SHPS1_HUMAN	91	6	M
777	SHRM2_HUMAN	30	4	M
189	SHRM3_HUMAN	58	9	M
239	SI1L2_HUMAN	51	5
449	SIA7A_HUMAN	37	5	M
497	SIRB1_HUMAN	35	2	M
116	SIRBL_HUMAN	79	6	M
111	SIRT2_HUMAN	81	4
567	SLIP_HUMAN	35	6
301	SLTM_HUMAN	45	8
767	SMC1B_HUMAN	30	3
158	SMC2_HUMAN	64	8
454	SMC5_HUMAN	39	7
292	SMCA4_HUMAN	49	4
287	SMG1_HUMAN	46	6
642	SMG7_HUMAN	33	3
716	SMOC1_HUMAN	32	4
279	SNAA_HUMAN	51	3	M
72	SNAB_HUMAN	138	5	M
168	SNG3_HUMAN	62	3	M
82	SNP25_HUMAN	96	4	M
155	SON_HUMAN	65	8
476	SORCN_HUMAN	36	2	M
653	SORL_HUMAN	33	4	M
671	SP100_HUMAN	30	4
448	SPA2L_HUMAN	40	5
487	SPDLY_HUMAN	36	4
304	SPEG_HUMAN	44	10
395	SPG17_HUMAN	39	5
27	SPTA2_HUMAN	206	12
132	SPTB2_HUMAN	73	11	M
316	SPTN2_HUMAN	43	11
398	SPTN4_HUMAN	39	7
286	SPTN5_HUMAN	46	8	M
635	SQSTM_HUMAN	31	3
277	SRCAP_HUMAN	47	7
325	SRRM2_HUMAN	43	9
405	SRRT_HUMAN	38	3
429	SSFA2_HUMAN	41	6	M
485	SSH2_HUMAN	38	3
583	STAG1_HUMAN	32	4	M
274	STAR9_HUMAN	47	9
599	STK31_HUMAN	34	5
547	STX1A_HUMAN	33	2	M
23	STX1B_HUMAN	227	8	M
9	STXB1_HUMAN	368	15	M
391	STXB2_HUMAN	39	5	M
284	SUCB1_HUMAN	46	2
491	SURF6_HUMAN	35	3
109	SV2A_HUMAN	82	3	M
76	SV2B_HUMAN	136	5	M
809	SVEP1_HUMAN	30	5	M
501	SYCM_HUMAN	37	4
508	SYCP2_HUMAN	35	4
222	SYG_HUMAN	60	3
415	SYGP1_HUMAN	38	4
12	SYN1_HUMAN	320	16	M
54	SYN2_HUMAN	162	10	M
285	SYN3_HUMAN	50	3	M
595	SYNC_HUMAN	32	2
52	SYNE1_HUMAN	129	30	M
80	SYNE2_HUMAN	97	16	M
336	SYNEM_HUMAN	42	5	M
167	SYNJ1_HUMAN	62	6
555	SYNM_HUMAN	33	3
634	SYNP2_HUMAN	33	4
366	SYPH_HUMAN	44	2	M
70	SYT1_HUMAN	104	10	M
772	SYTC_HUMAN	30	5
651	SYVC_HUMAN	33	4
412	TACC2_HUMAN	38	4
598	TAD2A_HUMAN	34	5
513	TAF1_HUMAN	35	4
251	TANC1_HUMAN	56	6	M
647	TARA_HUMAN	31	6
17	TBA1A_HUMAN	278	19
19	TBA4A_HUMAN	266	17
31	TBB2A_HUMAN	185	14
29	TBB2B_HUMAN	196	12
26	TBB2C_HUMAN	206	13
21	TBB3_HUMAN	240	12
20	TBB4_HUMAN	263	14
30	TBB5_HUMAN	195	12
39	TBB6_HUMAN	152	9
683	TBCD1_HUMAN	30	4
171	TCPB_HUMAN	71	3
177	TCPD_HUMAN	60	4
397	TCPG_HUMAN	42	4	M
496	TCPQ_HUMAN	35	2
363	TDRD9_HUMAN	44	6
226	TEKT1_HUMAN	52	6
649	TENX_HUMAN	31	6
789	TEP1_HUMAN	30	6
564	TET1_HUMAN	33	4
511	TF3C1_HUMAN	35	8
233	THOC2_HUMAN	52	8
451	THOC3_HUMAN	37	2
813	THUM3_HUMAN	30	5
499	TIAM1_HUMAN	35	4	M
653	TIAM2_HUMAN	30	5
645	TICRR_HUMAN	31	4
627	TIGD7_HUMAN	31	4
565	TIM44_HUMAN	33	5	M
34	TITIN_HUMAN	173	68
528	TM131_HUMAN	34	4	M
578	TMC2_HUMAN	32	4	M
652	TMM9B_HUMAN	30	2	M
365	TNC18_HUMAN	40	11
603	TNIK_HUMAN	32	7
737	TNK1_HUMAN	31	4	M
794	TOM70_HUMAN	30	4	M
739	TOP1M_HUMAN	31	6
404	TOP2B_HUMAN	38	7
347	TP53B_HUMAN	45	3
689	TPC6A_HUMAN	32	2
136	TPIS_HUMAN	71	3
385	TPM1_HUMAN	39	3	M
154	TPPP_HUMAN	65	4
669	TPR_HUMAN	33	5	M
210	TRAP1_HUMAN	55	3
410	TRDN_HUMAN	41	5	M
551	TRHY_HUMAN	33	9
656	TRI33_HUMAN	30	4
675	TRI34_HUMAN	32	3
799	TRI45_HUMAN	30	5
600	TRIO_HUMAN	34	8
357	TRPM1_HUMAN	41	6	M
702	TRPM4_HUMAN	32	4	M
569	TRPM7_HUMAN	35	7	M
424	TRPM8_HUMAN	38	5	M
641	TSYL4_HUMAN	33	4
265	TTBK1_HUMAN	53	6	M
673	TTC26_HUMAN	33	2
764	TTC28_HUMAN	31	5
348	TTLL5_HUMAN	41	4
800	TULP4_HUMAN	30	7
631	TUT1_HUMAN	33	3
115	UBA1_HUMAN	80	6
471	UBFL6_HUMAN	36	5
641	UBIQ_HUMAN	31	4
662	UBP25_HUMAN	30	6
769	UBP31_HUMAN	30	5
473	UBP33_HUMAN	36	5
652	UBP36_HUMAN	33	6
724	UBP47_HUMAN	31	3
409	UBR4_HUMAN	38	9	M
124	UBR5_HUMAN	76	10
345	UCHL1_HUMAN	41	2	M
478	UCRIL_HUMAN	36	4	M
646	UDB17_HUMAN	33	4	M
133	UE2NL_HUMAN	71	3
241	UGGG2_HUMAN	50	7
304	UH1BL_HUMAN	48	4
530	UN13C_HUMAN	34	6	M
615	UN13D_HUMAN	34	5	M
616	UNC79_HUMAN	34	6	M
718	UNC80_HUMAN	31	7	M
553	URB2_HUMAN	36	3
602	URP2_HUMAN	34	4	M
522	USBP1_HUMAN	37	3
426	USH2A_HUMAN	38	6	M
131	USMG5_HUMAN	89	2	M
294	UTF1_HUMAN	46	7
254	UTRO_HUMAN	55	15	M
259	VA0D1_HUMAN	48	2	M
625	VAMP2_HUMAN	31	2	M
577	VAPA_HUMAN	35	4	M
145	VAPB_HUMAN	82	6	M
147	VATA_HUMAN	80	5	M
402	VATH_HUMAN	42	5	M
72	VDAC1_HUMAN	101	8	M
96	VDAC2_HUMAN	89	6	M
436	VDAC3_HUMAN	37	3	M
414	VGLU1_HUMAN	38	4	M
370	VIGLN_HUMAN	44	8	M
188	VIME_HUMAN	58	7	M
205	VISL1_HUMAN	55	3
463	VKIND_HUMAN	36	3
148	VP13C_HUMAN	67	12
166	VP13D_HUMAN	72	11
680	VP33A_HUMAN	30	4	M
100	VPP1_HUMAN	114	8	M
423	VPP3_HUMAN	38	3	M
432	VWA3B_HUMAN	38	8
534	VWF_HUMAN	36	7	M
596	WAC_HUMAN	32	7
411	WASF4_HUMAN	38	4
253	WDR87_HUMAN	55	13
579	WDR90_HUMAN	32	6
750	WNK3_HUMAN	31	3
720	WRN_HUMAN	31	4
413	WSB2_HUMAN	38	3
206	XIRP2_HUMAN	62	14	M
791	YB019_HUMAN	30	4
113	YI016_HUMAN	102	6
668	YI021_HUMAN	30	5
272	YM018_HUMAN	47	12
443	YTDC1_HUMAN	40	4
466	Z518A_HUMAN	36	3
817	Z804B_HUMAN	30	2
634	ZBT38_HUMAN	31	7
589	ZC12C_HUMAN	32	6
157	ZC3HD_HUMAN	65	13
234	ZCH18_HUMAN	52	8
324	ZEP1_HUMAN	43	6
202	ZEP3_HUMAN	63	6
421	ZF106_HUMAN	38	7
728	ZFHX3_HUMAN	31	8
352	ZMYM4_HUMAN	45	4
629	ZN197_HUMAN	31	4
437	ZN283_HUMAN	37	7
406	ZN318_HUMAN	38	10
624	ZN391_HUMAN	34	7
319	ZN407_HUMAN	47	12
430	ZN469_HUMAN	38	9
372	ZN516_HUMAN	40	6
310	ZN609_HUMAN	44	6
719	ZNFX1_HUMAN	31	7
635	ZNHI2_HUMAN	33	3
667	ZO1_HUMAN	30	3	M
506	ZO2_HUMAN	37	6	M
607	ZRAB2_HUMAN	31	8
612	ZZEF1_HUMAN	31	8
