# Supplementary material for: Partitioning the Proteome: Phase Separation for Targeted Analysis of Membrane Proteins in Human Post-Mortem Brain
Source: PLoS One. 2012 Jun 22;7(6):e39509. doi: 10.1371/journal.pone.0039509 (PMC3382145; doi:10.1371/journal.pone.0039509)
Supplement: Table S3 — Proteins identified in DT1 by LC-MS/MS. The protein Score, Mass, and number of Peptides identified for each protein are listed in columns D, E, and F respectively. (XLS) [file pone.0039509.s005.xls]

## Sheet: Table S3_DT1 proteins
TABLE S3. PROTEINS IDENTIFIED IN DT1
prot_hit_num	prot_acc	prot_desc	prot_score	prot_mass	prot_matches
34	TITIN_HUMAN	Titin OS=Homo sapiens GN=TTN PE=1 SV=2	173	3813810	68
1	AT1A2_HUMAN	Sodium/potassium-transporting ATPase subunit alpha-2 OS=Homo sapiens GN=ATP1A2 PE=1 SV=1	577	112193	34
10	BASP1_HUMAN	Brain acid soluble protein 1 OS=Homo sapiens GN=BASP1 PE=1 SV=2	356	22680	31
52	SYNE1_HUMAN	Nesprin-1 OS=Homo sapiens GN=SYNE1 PE=1 SV=3	129	1010398	30
6	ACTB_HUMAN	Actin, cytoplasmic 1 OS=Homo sapiens GN=ACTB PE=1 SV=1	397	41710	29
2	AT1A1_HUMAN	Sodium/potassium-transporting ATPase subunit alpha-1 OS=Homo sapiens GN=ATP1A1 PE=1 SV=1	511	112824	25
8	AT1A3_HUMAN	Sodium/potassium-transporting ATPase subunit alpha-3 OS=Homo sapiens GN=ATP1A3 PE=1 SV=3	372	111677	24
7	GNAO_HUMAN	Guanine nucleotide-binding protein G(o) subunit alpha OS=Homo sapiens GN=GNAO1 PE=1 SV=4	377	40025	23
3	GFAP_HUMAN	Glial fibrillary acidic protein OS=Homo sapiens GN=GFAP PE=1 SV=1	461	49850	21
13	DPYL2_HUMAN	Dihydropyrimidinase-related protein 2 OS=Homo sapiens GN=DPYSL2 PE=1 SV=1	310	62255	21
163	KI67_HUMAN	Antigen KI-67 OS=Homo sapiens GN=MKI67 PE=1 SV=2	64	358474	21
5	CLH1_HUMAN	Clathrin heavy chain 1 OS=Homo sapiens GN=CLTC PE=1 SV=5	397	191493	20
15	HBB_HUMAN	Hemoglobin subunit beta OS=Homo sapiens GN=HBB PE=1 SV=2	300	15988	19
17	TBA1A_HUMAN	Tubulin alpha-1A chain OS=Homo sapiens GN=TUBA1A PE=1 SV=1	278	50104	19
248	NEBU_HUMAN	Nebulin OS=Homo sapiens GN=NEB PE=1 SV=3	50	772454	19
118	BPA1_HUMAN	Bullous pemphigoid antigen 1 OS=Homo sapiens GN=DST PE=1 SV=4	78	860127	18
4	ATPB_HUMAN	ATP synthase subunit beta, mitochondrial OS=Homo sapiens GN=ATP5B PE=1 SV=3	401	56525	17
19	TBA4A_HUMAN	Tubulin alpha-4A chain OS=Homo sapiens GN=TUBA4A PE=1 SV=1	266	49892	17
11	ATPA_HUMAN	ATP synthase subunit alpha, mitochondrial OS=Homo sapiens GN=ATP5A1 PE=1 SV=1	338	59714	16
12	SYN1_HUMAN	Synapsin-1 OS=Homo sapiens GN=SYN1 PE=1 SV=3	320	74066	16
77	OBSCN_HUMAN	Obscurin OS=Homo sapiens GN=OBSCN PE=1 SV=3	98	867940	16
80	SYNE2_HUMAN	Nesprin-2 OS=Homo sapiens GN=SYNE2 PE=1 SV=3	97	795944	16
9	STXB1_HUMAN	Syntaxin-binding protein 1 OS=Homo sapiens GN=STXBP1 PE=1 SV=1	368	67526	15
16	HXK1_HUMAN	Hexokinase-1 OS=Homo sapiens GN=HK1 PE=1 SV=3	285	102420	15
32	PGK1_HUMAN	Phosphoglycerate kinase 1 OS=Homo sapiens GN=PGK1 PE=1 SV=3	180	44586	15
33	POTEF_HUMAN	POTE ankyrin domain family member F OS=Homo sapiens GN=POTEF PE=1 SV=2	178	121367	15
91	RBP2_HUMAN	E3 SUMO-protein ligase RanBP2 OS=Homo sapiens GN=RANBP2 PE=1 SV=2	91	357974	15
127	PLEC1_HUMAN	Plectin-1 OS=Homo sapiens GN=PLEC1 PE=1 SV=3	75	531466	15
20	TBB4_HUMAN	Tubulin beta-4 chain OS=Homo sapiens GN=TUBB4 PE=1 SV=2	263	49554	14
31	TBB2A_HUMAN	Tubulin beta-2A chain OS=Homo sapiens GN=TUBB2A PE=1 SV=1	185	49875	14
44	ENOG_HUMAN	Gamma-enolase OS=Homo sapiens GN=ENO2 PE=1 SV=3	139	47239	14
51	HBA_HUMAN	Hemoglobin subunit alpha OS=Homo sapiens GN=HBA1 PE=1 SV=2	130	15248	14
78	PCNT_HUMAN	Pericentrin OS=Homo sapiens GN=PCNT PE=1 SV=3	98	377849	14
104	DYH8_HUMAN	Dynein heavy chain 8, axonemal OS=Homo sapiens GN=DNAH8 PE=1 SV=2	85	514335	14
26	TBB2C_HUMAN	Tubulin beta-2C chain OS=Homo sapiens GN=TUBB2C PE=1 SV=1	206	49799	13
117	MACF1_HUMAN	Microtubule-actin cross-linking factor 1, isoforms 1/2/3/5 OS=Homo sapiens GN=MACF1 PE=1 SV=3	79	620034	13
146	MACF4_HUMAN	Microtubule-actin cross-linking factor 1, isoform 4 OS=Homo sapiens GN=MACF1 PE=1 SV=2	67	669721	13
149	RRBP1_HUMAN	Ribosome-binding protein 1 OS=Homo sapiens GN=RRBP1 PE=1 SV=4	67	152381	13
157	ZC3HD_HUMAN	Zinc finger CCCH domain-containing protein 13 OS=Homo sapiens GN=ZC3H13 PE=1 SV=1	65	196519	13
192	CGNL1_HUMAN	Cingulin-like protein 1 OS=Homo sapiens GN=CGNL1 PE=1 SV=1	57	148955	13
237	ANR11_HUMAN	Ankyrin repeat domain-containing protein 11 OS=Homo sapiens GN=ANKRD11 PE=1 SV=3	51	297731	13
21	TBB3_HUMAN	Tubulin beta-3 chain OS=Homo sapiens GN=TUBB3 PE=1 SV=2	240	50400	12
27	SPTA2_HUMAN	Spectrin alpha chain, brain OS=Homo sapiens GN=SPTAN1 PE=1 SV=3	206	284364	12
29	TBB2B_HUMAN	Tubulin beta-2B chain OS=Homo sapiens GN=TUBB2B PE=1 SV=1	196	49921	12
30	TBB5_HUMAN	Tubulin beta chain OS=Homo sapiens GN=TUBB PE=1 SV=2	195	49639	12
36	NCAM1_HUMAN	Neural cell adhesion molecule 1 OS=Homo sapiens GN=NCAM1 PE=1 SV=3	160	94515	12
120	DYH3_HUMAN	Dynein heavy chain 3, axonemal OS=Homo sapiens GN=DNAH3 PE=2 SV=1	77	470468	12
148	VP13C_HUMAN	Vacuolar protein sorting-associated protein 13C OS=Homo sapiens GN=VPS13C PE=1 SV=1	67	422124	12
186	AHNK2_HUMAN	Protein AHNAK2 OS=Homo sapiens GN=AHNAK2 PE=1 SV=2	58	616242	12
187	PR285_HUMAN	Peroxisomal proliferator-activated receptor A-interacting complex 285 kDa protein OS=Homo sapiens GN=PRIC285 PE=1 SV=5	58	294511	12
197	DOT1L_HUMAN	Histone-lysine N-methyltransferase, H3 lysine-79 specific OS=Homo sapiens GN=DOT1L PE=1 SV=2	56	184740	12
217	ASPM_HUMAN	Abnormal spindle-like microcephaly-associated protein OS=Homo sapiens GN=ASPM PE=1 SV=2	53	409540	12
267	CI079_HUMAN	FAM75-like protein C9orf79 OS=Homo sapiens GN=C9orf79 PE=2 SV=2	48	157037	12
272	YM018_HUMAN	Uncharacterized protein FLJ40176 OS=Homo sapiens PE=2 SV=2	47	277778	12
353	PDZD2_HUMAN	PDZ domain-containing protein 2 OS=Homo sapiens GN=PDZD2 PE=1 SV=4	41	301455	12
571	AFAD_HUMAN	Afadin OS=Homo sapiens GN=MLLT4 PE=1 SV=3	32	206676	12
22	HS90A_HUMAN	Heat shock protein HSP 90-alpha OS=Homo sapiens GN=HSP90AA1 PE=1 SV=5	229	84607	11
24	KCRB_HUMAN	Creatine kinase B-type OS=Homo sapiens GN=CKB PE=1 SV=1	226	42617	11
71	ACTBL_HUMAN	Beta-actin-like protein 2 OS=Homo sapiens GN=ACTBL2 PE=1 SV=2	103	41976	11
97	RGPD1_HUMAN	RANBP2-like and GRIP domain-containing protein 1/2 OS=Homo sapiens GN=RGPD1 PE=1 SV=2	89	196514	11
103	DYH7_HUMAN	Dynein heavy chain 7, axonemal OS=Homo sapiens GN=DNAH7 PE=1 SV=1	85	460846	11
132	SPTB2_HUMAN	Spectrin beta chain, brain 1 OS=Homo sapiens GN=SPTBN1 PE=1 SV=2	73	274439	11
139	CE290_HUMAN	Centrosomal protein of 290 kDa OS=Homo sapiens GN=CEP290 PE=1 SV=2	70	290207	11
152	DYH5_HUMAN	Dynein heavy chain 5, axonemal OS=Homo sapiens GN=DNAH5 PE=1 SV=3	66	528684	11
236	DMD_HUMAN	Dystrophin OS=Homo sapiens GN=DMD PE=1 SV=2	51	426426	11
246	ANR17_HUMAN	Ankyrin repeat domain-containing protein 17 OS=Homo sapiens GN=ANKRD17 PE=1 SV=3	50	274088	11
271	AKAP9_HUMAN	A-kinase anchor protein 9 OS=Homo sapiens GN=AKAP9 PE=1 SV=3	47	453387	11
316	SPTN2_HUMAN	Spectrin beta chain, brain 2 OS=Homo sapiens GN=SPTBN2 PE=1 SV=2	43	271127	11
344	K1109_HUMAN	Uncharacterized protein KIAA1109 OS=Homo sapiens GN=KIAA1109 PE=1 SV=1	41	554946	11
365	TNC18_HUMAN	Trinucleotide repeat-containing gene 18 protein OS=Homo sapiens GN=TNRC18 PE=1 SV=3	40	314326	11
25	AT2B4_HUMAN	Plasma membrane calcium-transporting ATPase 4 OS=Homo sapiens GN=ATP2B4 PE=1 SV=2	214	137833	10
35	EF1A2_HUMAN	Elongation factor 1-alpha 2 OS=Homo sapiens GN=EEF1A2 PE=1 SV=1	168	50438	10
37	ENOA_HUMAN	Alpha-enolase OS=Homo sapiens GN=ENO1 PE=1 SV=2	154	47139	10
54	RAB3A_HUMAN	Ras-related protein Rab-3A OS=Homo sapiens GN=RAB3A PE=1 SV=1	120	24968	10
67	MAP6_HUMAN	Microtubule-associated protein 6 OS=Homo sapiens GN=MAP6 PE=1 SV=2	107	86452	10
70	SYT1_HUMAN	Synaptotagmin-1 OS=Homo sapiens GN=SYT1 PE=1 SV=1	104	47543	10
74	G3P_HUMAN	Glyceraldehyde-3-phosphate dehydrogenase OS=Homo sapiens GN=GAPDH PE=1 SV=3	101	36030	10
107	RGPD4_HUMAN	RanBP2-like and GRIP domain-containing protein 4 OS=Homo sapiens GN=RGPD4 PE=2 SV=2	83	198072	10
122	RGPD3_HUMAN	RanBP2-like and GRIP domain-containing protein 3 OS=Homo sapiens GN=RGPD3 PE=2 SV=1	77	198270	10
124	UBR5_HUMAN	E3 ubiquitin-protein ligase UBR5 OS=Homo sapiens GN=UBR5 PE=1 SV=2	76	309158	10
140	DYH9_HUMAN	Dynein heavy chain 9, axonemal OS=Homo sapiens GN=DNAH9 PE=1 SV=2	70	511579	10
142	HUWE1_HUMAN	E3 ubiquitin-protein ligase HUWE1 OS=Homo sapiens GN=HUWE1 PE=1 SV=3	69	481589	10
166	DOP2_HUMAN	Protein dopey-2 OS=Homo sapiens GN=DOPEY2 PE=1 SV=4	63	258022	10
184	MPDZ_HUMAN	Multiple PDZ domain protein OS=Homo sapiens GN=MPDZ PE=1 SV=1	58	218461	10
200	MY18A_HUMAN	Myosin-XVIIIa OS=Homo sapiens GN=MYO18A PE=1 SV=3	56	232971	10
199	MXRA5_HUMAN	Matrix-remodeling-associated protein 5 OS=Homo sapiens GN=MXRA5 PE=2 SV=2	56	312085	10
242	GCN1L_HUMAN	Translational activator GCN1 OS=Homo sapiens GN=GCN1L1 PE=1 SV=6	50	292572	10
262	CENPF_HUMAN	Centromere protein F OS=Homo sapiens GN=CENPF PE=1 SV=2	48	367537	10
285	MAST4_HUMAN	Microtubule-associated serine/threonine-protein kinase 4 OS=Homo sapiens GN=MAST4 PE=1 SV=3	46	284202	10
293	CO5A1_HUMAN	Collagen alpha-1(V) chain OS=Homo sapiens GN=COL5A1 PE=1 SV=3	46	183447	10
304	SPEG_HUMAN	Striated muscle preferentially expressed protein kinase OS=Homo sapiens GN=SPEG PE=1 SV=4	44	354071	10
329	MUC16_HUMAN	Mucin-16 OS=Homo sapiens GN=MUC16 PE=1 SV=2	42	2351813	10
417	ROBO1_HUMAN	Roundabout homolog 1 OS=Homo sapiens GN=ROBO1 PE=1 SV=1	38	180818	10
406	ZN318_HUMAN	Zinc finger protein 318 OS=Homo sapiens GN=ZNF318 PE=1 SV=2	38	250958	10
533	KTN1_HUMAN	Kinectin OS=Homo sapiens GN=KTN1 PE=1 SV=1	34	156179	10
561	CLIP1_HUMAN	CAP-Gly domain-containing linker protein 1 OS=Homo sapiens GN=CLIP1 PE=1 SV=2	33	162147	10
597	CTRO_HUMAN	Citron Rho-interacting kinase OS=Homo sapiens GN=CIT PE=1 SV=2	32	231286	10
39	TBB6_HUMAN	Tubulin beta-6 chain OS=Homo sapiens GN=TUBB6 PE=1 SV=1	152	49825	9
40	ATP4A_HUMAN	Potassium-transporting ATPase alpha chain 1 OS=Homo sapiens GN=ATP4A PE=2 SV=5	150	114045	9
45	GLNA_HUMAN	Glutamine synthetase OS=Homo sapiens GN=GLUL PE=1 SV=4	138	42037	9
156	RGPD5_HUMAN	RANBP2-like and GRIP domain-containing protein 5/6 OS=Homo sapiens GN=RGPD5 PE=1 SV=3	65	198800	9
171	FLNC_HUMAN	Filamin-C OS=Homo sapiens GN=FLNC PE=1 SV=3	61	290841	9
189	SHRM3_HUMAN	Protein Shroom3 OS=Homo sapiens GN=SHROOM3 PE=1 SV=1	58	216528	9
193	DYHC1_HUMAN	Cytoplasmic dynein 1 heavy chain 1 OS=Homo sapiens GN=DYNC1H1 PE=1 SV=5	57	532072	9
213	CLIP2_HUMAN	CAP-Gly domain-containing linker protein 2 OS=Homo sapiens GN=CLIP2 PE=1 SV=1	54	115767	9
274	STAR9_HUMAN	StAR-related lipid transfer protein 9 OS=Homo sapiens GN=STARD9 PE=2 SV=2	47	506435	9
325	SRRM2_HUMAN	Serine/arginine repetitive matrix protein 2 OS=Homo sapiens GN=SRRM2 PE=1 SV=2	43	299438	9
335	NAV2_HUMAN	Neuron navigator 2 OS=Homo sapiens GN=NAV2 PE=1 SV=2	42	267969	9
327	KCNH5_HUMAN	Potassium voltage-gated channel subfamily H member 5 OS=Homo sapiens GN=KCNH5 PE=1 SV=2	42	111835	9
352	PCD16_HUMAN	Protocadherin-16 OS=Homo sapiens GN=DCHS1 PE=2 SV=1	41	345971	9
351	CHD7_HUMAN	Chromodomain-helicase-DNA-binding protein 7 OS=Homo sapiens GN=CHD7 PE=1 SV=3	41	335717	9
384	MYO5C_HUMAN	Myosin-Vc OS=Homo sapiens GN=MYO5C PE=1 SV=2	39	202682	9
388	HMCN2_HUMAN	Hemicentin-2 OS=Homo sapiens GN=HMCN2 PE=2 SV=2	39	542265	9
403	LAMA1_HUMAN	Laminin subunit alpha-1 OS=Homo sapiens GN=LAMA1 PE=1 SV=2	39	336867	9
430	ZN469_HUMAN	Zinc finger protein 469 OS=Homo sapiens GN=ZNF469 PE=1 SV=3	38	409949	9
409	UBR4_HUMAN	E3 ubiquitin-protein ligase UBR4 OS=Homo sapiens GN=UBR4 PE=1 SV=1	38	573476	9
446	FYV1_HUMAN	1-phosphatidylinositol-3-phosphate 5-kinase OS=Homo sapiens GN=PIKFYVE PE=1 SV=2	37	236958	9
483	RMXL3_HUMAN	RNA-binding motif protein, X-linked-like-3 OS=Homo sapiens GN=RBMXL3 PE=2 SV=2	36	114868	9
510	RAD50_HUMAN	DNA repair protein RAD50 OS=Homo sapiens GN=RAD50 PE=1 SV=1	35	153797	9
535	CAC1B_HUMAN	Voltage-dependent N-type calcium channel subunit alpha-1B OS=Homo sapiens GN=CACNA1B PE=1 SV=1	34	262329	9
551	TRHY_HUMAN	Trichohyalin OS=Homo sapiens GN=TCHH PE=1 SV=2	33	253777	9
542	LRP1B_HUMAN	Low-density lipoprotein receptor-related protein 1B OS=Homo sapiens GN=LRP1B PE=1 SV=2	33	515159	9
575	DYHC2_HUMAN	Cytoplasmic dynein 2 heavy chain 1 OS=Homo sapiens GN=DYNC2H1 PE=1 SV=3	32	492283	9
679	AFF4_HUMAN	AF4/FMR2 family member 4 OS=Homo sapiens GN=AFF4 PE=1 SV=1	30	127382	9
665	NKTR_HUMAN	NK-tumor recognition protein OS=Homo sapiens GN=NKTR PE=1 SV=2	30	165577	9
14	MARCS_HUMAN	Myristoylated alanine-rich C-kinase substrate OS=Homo sapiens GN=MARCKS PE=1 SV=4	301	31536	8
18	AT2B1_HUMAN	Plasma membrane calcium-transporting ATPase 1 OS=Homo sapiens GN=ATP2B1 PE=1 SV=3	269	138668	8
23	STX1B_HUMAN	Syntaxin-1B OS=Homo sapiens GN=STX1B PE=2 SV=1	227	33224	8
28	1433Z_HUMAN	14-3-3 protein zeta/delta OS=Homo sapiens GN=YWHAZ PE=1 SV=1	206	27728	8
41	ALBU_HUMAN	Serum albumin OS=Homo sapiens GN=ALB PE=1 SV=2	149	69321	8
42	GNAI2_HUMAN	Guanine nucleotide-binding protein G(i) subunit alpha-2 OS=Homo sapiens GN=GNAI2 PE=1 SV=3	147	40425	8
48	DYN1_HUMAN	Dynamin-1 OS=Homo sapiens GN=DNM1 PE=1 SV=2	133	97347	8
50	ALDOA_HUMAN	Fructose-bisphosphate aldolase A OS=Homo sapiens GN=ALDOA PE=1 SV=2	130	39395	8
53	IMMT_HUMAN	Mitochondrial inner membrane protein OS=Homo sapiens GN=IMMT PE=1 SV=1	125	83626	8
56	HSP71_HUMAN	Heat shock 70 kDa protein 1A/1B OS=Homo sapiens GN=HSPA1A PE=1 SV=5	117	70009	8
64	1433B_HUMAN	14-3-3 protein beta/alpha OS=Homo sapiens GN=YWHAB PE=1 SV=3	108	28065	8
68	HSP72_HUMAN	Heat shock-related 70 kDa protein 2 OS=Homo sapiens GN=HSPA2 PE=1 SV=1	107	69978	8
72	VDAC1_HUMAN	Voltage-dependent anion-selective channel protein 1 OS=Homo sapiens GN=VDAC1 PE=1 SV=2	101	30754	8
73	RAB10_HUMAN	Ras-related protein Rab-10 OS=Homo sapiens GN=RAB10 PE=1 SV=1	101	22527	8
75	HSP7C_HUMAN	Heat shock cognate 71 kDa protein OS=Homo sapiens GN=HSPA8 PE=1 SV=1	99	70854	8
84	EF1A1_HUMAN	Elongation factor 1-alpha 1 OS=Homo sapiens GN=EEF1A1 PE=1 SV=1	93	50109	8
110	RAB1A_HUMAN	Ras-related protein Rab-1A OS=Homo sapiens GN=RAB1A PE=1 SV=3	81	22663	8
137	MBP_HUMAN	Myelin basic protein OS=Homo sapiens GN=MBP PE=1 SV=3	70	33097	8
145	NSD1_HUMAN	Histone-lysine N-methyltransferase, H3 lysine-36 and H4 lysine-20 specific OS=Homo sapiens GN=NSD1 PE=1 SV=1	68	296464	8
155	SON_HUMAN	Protein SON OS=Homo sapiens GN=SON PE=1 SV=4	65	263664	8
159	ABCAD_HUMAN	ATP-binding cassette sub-family A member 13 OS=Homo sapiens GN=ABCA13 PE=2 SV=2	64	575871	8
160	RYR3_HUMAN	Ryanodine receptor 3 OS=Homo sapiens GN=RYR3 PE=1 SV=2	64	551578	8
158	SMC2_HUMAN	Structural maintenance of chromosomes protein 2 OS=Homo sapiens GN=SMC2 PE=1 SV=2	64	135572	8
165	DESP_HUMAN	Desmoplakin OS=Homo sapiens GN=DSP PE=1 SV=3	63	331569	8
173	MPRI_HUMAN	Cation-independent mannose-6-phosphate receptor OS=Homo sapiens GN=IGF2R PE=1 SV=2	61	274100	8
185	GOGA4_HUMAN	Golgin subfamily A member 4 OS=Homo sapiens GN=GOLGA4 PE=1 SV=1	58	260980	8
190	KI16B_HUMAN	Kinesin-like protein KIF16B OS=Homo sapiens GN=KIF16B PE=1 SV=2	58	151918	8
207	SETD2_HUMAN	Histone-lysine N-methyltransferase SETD2 OS=Homo sapiens GN=SETD2 PE=1 SV=3	55	287418	8
202	BIRC6_HUMAN	Baculoviral IAP repeat-containing protein 6 OS=Homo sapiens GN=BIRC6 PE=1 SV=1	55	527276	8
222	ARAP2_HUMAN	Arf-GAP with Rho-GAP domain, ANK repeat and PH domain-containing protein 2 OS=Homo sapiens GN=ARAP2 PE=1 SV=2	53	193303	8
233	THOC2_HUMAN	THO complex subunit 2 OS=Homo sapiens GN=THOC2 PE=1 SV=2	52	182659	8
232	KIF7_HUMAN	Kinesin-like protein KIF7 OS=Homo sapiens GN=KIF7 PE=1 SV=2	52	150495	8
230	MYO5A_HUMAN	Myosin-Va OS=Homo sapiens GN=MYO5A PE=1 SV=2	52	215269	8
234	ZCH18_HUMAN	Zinc finger CCCH domain-containing protein 18 OS=Homo sapiens GN=ZC3H18 PE=1 SV=2	52	106316	8
245	KIF5C_HUMAN	Kinesin heavy chain isoform 5C OS=Homo sapiens GN=KIF5C PE=1 SV=1	50	109427	8
250	BAHC1_HUMAN	BAH and coiled-coil domain-containing protein 1 OS=Homo sapiens GN=BAHCC1 PE=1 SV=3	49	276760	8
252	CHD6_HUMAN	Chromodomain-helicase-DNA-binding protein 6 OS=Homo sapiens GN=CHD6 PE=1 SV=4	49	305220	8
261	PRP4B_HUMAN	Serine/threonine-protein kinase PRP4 homolog OS=Homo sapiens GN=PRPF4B PE=1 SV=2	48	116902	8
263	CTND1_HUMAN	Catenin delta-1 OS=Homo sapiens GN=CTNND1 PE=1 SV=1	48	108103	8
269	MYLK_HUMAN	Myosin light chain kinase, smooth muscle OS=Homo sapiens GN=MYLK PE=1 SV=3	48	210642	8
264	PARP1_HUMAN	Poly [ADP-ribose] polymerase 1 OS=Homo sapiens GN=PARP1 PE=1 SV=4	48	113012	8
273	KNL2_HUMAN	Kinetochore-associated protein KNL-2 homolog OS=Homo sapiens GN=KNL2 PE=1 SV=1	47	129005	8
270	DDX46_HUMAN	Probable ATP-dependent RNA helicase DDX46 OS=Homo sapiens GN=DDX46 PE=1 SV=2	47	117290	8
279	MA7D2_HUMAN	MAP7 domain-containing protein 2 OS=Homo sapiens GN=MAP7D2 PE=1 SV=2	47	81915	8
286	SPTN5_HUMAN	Spectrin beta chain, brain 4 OS=Homo sapiens GN=SPTBN5 PE=1 SV=1	46	416579	8
301	SLTM_HUMAN	SAFB-like transcription modulator OS=Homo sapiens GN=SLTM PE=1 SV=2	45	117079	8
298	FAT3_HUMAN	Protocadherin Fat 3 OS=Homo sapiens GN=FAT3 PE=2 SV=2	45	505209	8
303	MDN1_HUMAN	Midasin OS=Homo sapiens GN=MDN1 PE=1 SV=2	45	632420	8
305	PRKDC_HUMAN	DNA-dependent protein kinase catalytic subunit OS=Homo sapiens GN=PRKDC PE=1 SV=3	44	468788	8
318	RAI1_HUMAN	Retinoic acid-induced protein 1 OS=Homo sapiens GN=RAI1 PE=1 SV=2	43	203225	8
313	CC88B_HUMAN	Coiled-coil domain-containing protein 88B OS=Homo sapiens GN=CCDC88B PE=1 SV=1	43	164710	8
341	SCN5A_HUMAN	Sodium channel protein type 5 subunit alpha OS=Homo sapiens GN=SCN5A PE=1 SV=2	42	226793	8
343	KI13B_HUMAN	Kinesin-like protein KIF13B OS=Homo sapiens GN=KIF13B PE=1 SV=1	42	202540	8
331	LAMB4_HUMAN	Laminin subunit beta-4 OS=Homo sapiens GN=LAMB4 PE=2 SV=1	42	193413	8
364	ANK3_HUMAN	Ankyrin-3 OS=Homo sapiens GN=ANK3 PE=1 SV=3	41	480113	8
373	PREX2_HUMAN	Phosphatidylinositol 3,4,5-trisphosphate-dependent Rac exchanger 2 protein OS=Homo sapiens GN=PREX2 PE=1 SV=1	40	182505	8
382	CELR3_HUMAN	Cadherin EGF LAG seven-pass G-type receptor 3 OS=Homo sapiens GN=CELSR3 PE=1 SV=2	39	357961	8
432	VWA3B_HUMAN	von Willebrand factor A domain-containing protein 3B OS=Homo sapiens GN=VWA3B PE=2 SV=3	38	145656	8
445	SCLT1_HUMAN	Sodium channel and clathrin linker 1 OS=Homo sapiens GN=SCLT1 PE=1 SV=1	37	80877	8
467	PARD3_HUMAN	Partitioning defective 3 homolog OS=Homo sapiens GN=PARD3 PE=1 SV=2	36	151330	8
480	SACS_HUMAN	Sacsin OS=Homo sapiens GN=SACS PE=1 SV=2	36	520795	8
490	CENPJ_HUMAN	Centromere protein J OS=Homo sapiens GN=CENPJ PE=1 SV=2	35	152906	8
511	TF3C1_HUMAN	General transcription factor 3C polypeptide 1 OS=Homo sapiens GN=GTF3C1 PE=1 SV=4	35	238725	8
534	DDX54_HUMAN	ATP-dependent RNA helicase DDX54 OS=Homo sapiens GN=DDX54 PE=1 SV=2	34	98534	8
570	NFH_HUMAN	Neurofilament heavy polypeptide OS=Homo sapiens GN=NEFH PE=1 SV=4	32	112411	8
621	MYO10_HUMAN	Myosin-X OS=Homo sapiens GN=MYO10 PE=1 SV=3	31	237198	8
607	ZRAB2_HUMAN	Zinc finger Ran-binding domain-containing protein 2 OS=Homo sapiens GN=ZRANB2 PE=1 SV=2	31	37382	8
612	ZZEF1_HUMAN	Zinc finger ZZ-type and EF-hand domain-containing protein 1 OS=Homo sapiens GN=ZZEF1 PE=1 SV=6	31	330864	8
658	RHG21_HUMAN	Rho GTPase-activating protein 21 OS=Homo sapiens GN=ARHGAP21 PE=1 SV=1	30	217198	8
654	FHAD1_HUMAN	Forkhead-associated domain-containing protein 1 OS=Homo sapiens GN=FHAD1 PE=2 SV=2	30	161804	8
58	CNTN1_HUMAN	Contactin-1 OS=Homo sapiens GN=CNTN1 PE=1 SV=1	115	113249	7
61	1433T_HUMAN	14-3-3 protein theta OS=Homo sapiens GN=YWHAQ PE=1 SV=1	110	27747	7
66	AT2A2_HUMAN	Sarcoplasmic/endoplasmic reticulum calcium ATPase 2 OS=Homo sapiens GN=ATP2A2 PE=1 SV=1	108	114683	7
65	ACON_HUMAN	Aconitate hydratase, mitochondrial OS=Homo sapiens GN=ACO2 PE=1 SV=2	108	85372	7
87	NFM_HUMAN	Neurofilament medium polypeptide OS=Homo sapiens GN=NEFM PE=1 SV=3	92	102411	7
98	CN37_HUMAN	2~,3~-cyclic-nucleotide 3~-phosphodiesterase OS=Homo sapiens GN=CNP PE=1 SV=2	89	47549	7
100	RAB3B_HUMAN	Ras-related protein Rab-3B OS=Homo sapiens GN=RAB3B PE=1 SV=2	85	24742	7
101	RAB3D_HUMAN	Ras-related protein Rab-3D OS=Homo sapiens GN=RAB3D PE=1 SV=1	85	24252	7
138	NCOR2_HUMAN	Nuclear receptor corepressor 2 OS=Homo sapiens GN=NCOR2 PE=1 SV=2	70	274635	7
143	HSP76_HUMAN	Heat shock 70 kDa protein 6 OS=Homo sapiens GN=HSPA6 PE=1 SV=2	69	70984	7
174	DOCK1_HUMAN	Dedicator of cytokinesis protein 1 OS=Homo sapiens GN=DOCK1 PE=1 SV=2	61	215209	7
188	VIME_HUMAN	Vimentin OS=Homo sapiens GN=VIM PE=1 SV=4	58	53619	7
204	CJ018_HUMAN	Uncharacterized protein C10orf18 OS=Homo sapiens GN=C10orf18 PE=1 SV=1	55	268675	7
212	CO1A1_HUMAN	Collagen alpha-1(I) chain OS=Homo sapiens GN=COL1A1 PE=1 SV=5	54	138857	7
241	UGGG2_HUMAN	UDP-glucose:glycoprotein glucosyltransferase 2 OS=Homo sapiens GN=UGGT2 PE=1 SV=3	50	174608	7
253	HXK2_HUMAN	Hexokinase-2 OS=Homo sapiens GN=HK2 PE=1 SV=2	49	102313	7
268	LUZP1_HUMAN	Leucine zipper protein 1 OS=Homo sapiens GN=LUZP1 PE=1 SV=2	48	120202	7
277	SRCAP_HUMAN	Helicase SRCAP OS=Homo sapiens GN=SRCAP PE=1 SV=3	47	343343	7
278	KI21A_HUMAN	Kinesin-like protein KIF21A OS=Homo sapiens GN=KIF21A PE=1 SV=2	47	187063	7
294	UTF1_HUMAN	Undifferentiated embryonic cell transcription factor 1 OS=Homo sapiens GN=UTF1 PE=1 SV=1	46	36416	7
306	AQR_HUMAN	Intron-binding protein aquarius OS=Homo sapiens GN=AQR PE=1 SV=4	44	171186	7
308	PHF2_HUMAN	PHD finger protein 2 OS=Homo sapiens GN=PHF2 PE=1 SV=4	44	120700	7
307	FRPD3_HUMAN	FERM and PDZ domain-containing protein 3 OS=Homo sapiens GN=FRMPD3 PE=2 SV=2	44	199085	7
317	ALS2_HUMAN	Alsin OS=Homo sapiens GN=ALS2 PE=1 SV=2	43	183518	7
319	KALRN_HUMAN	Kalirin OS=Homo sapiens GN=KALRN PE=1 SV=2	43	339960	7
326	K1529_HUMAN	Uncharacterized protein KIAA1529 OS=Homo sapiens GN=KIAA1529 PE=1 SV=2	42	190979	7
334	BCLF1_HUMAN	Bcl-2-associated transcription factor 1 OS=Homo sapiens GN=BCLAF1 PE=1 SV=2	42	106059	7
350	NUMA1_HUMAN	Nuclear mitotic apparatus protein 1 OS=Homo sapiens GN=NUMA1 PE=1 SV=2	41	238115	7
349	DYH11_HUMAN	Dynein heavy chain 11, axonemal OS=Homo sapiens GN=DNAH11 PE=1 SV=2	41	520681	7
362	K0947_HUMAN	Uncharacterized protein KIAA0947 OS=Homo sapiens GN=KIAA0947 PE=1 SV=5	41	247737	7
363	ROCK1_HUMAN	Rho-associated protein kinase 1 OS=Homo sapiens GN=ROCK1 PE=1 SV=1	41	158076	7
379	APOB_HUMAN	Apolipoprotein B-100 OS=Homo sapiens GN=APOB PE=1 SV=1	40	515241	7
376	CENPE_HUMAN	Centromere-associated protein E OS=Homo sapiens GN=CENPE PE=1 SV=2	40	316219	7
374	NHS_HUMAN	Nance-Horan syndrome protein OS=Homo sapiens GN=NHS PE=1 SV=1	40	176593	7
394	DYH2_HUMAN	Dynein heavy chain 2, axonemal OS=Homo sapiens GN=DNAH2 PE=1 SV=3	39	507375	7
398	SPTN4_HUMAN	Spectrin beta chain, brain 3 OS=Homo sapiens GN=SPTBN4 PE=1 SV=2	39	288808	7
397	ATRX_HUMAN	Transcriptional regulator ATRX OS=Homo sapiens GN=ATRX PE=1 SV=4	39	282349	7
383	MAP2_HUMAN	Microtubule-associated protein 2 OS=Homo sapiens GN=MAP2 PE=1 SV=4	39	199404	7
390	ARHG2_HUMAN	Rho guanine nucleotide exchange factor 2 OS=Homo sapiens GN=ARHGEF2 PE=1 SV=4	39	111473	7
410	MCM3A_HUMAN	80 kDa MCM3-associated protein OS=Homo sapiens GN=MCM3AP PE=1 SV=2	38	218267	7
422	MYO9B_HUMAN	Myosin-IXb OS=Homo sapiens GN=MYO9B PE=1 SV=2	38	243406	7
421	ZF106_HUMAN	Zinc finger protein 106 homolog OS=Homo sapiens GN=ZFP106 PE=1 SV=1	38	208754	7
404	TOP2B_HUMAN	DNA topoisomerase 2-beta OS=Homo sapiens GN=TOP2B PE=1 SV=3	38	183152	7
428	SBNO1_HUMAN	Protein strawberry notch homolog 1 OS=Homo sapiens GN=SBNO1 PE=1 SV=1	38	154216	7
437	ZN283_HUMAN	Zinc finger protein 283 OS=Homo sapiens GN=ZNF283 PE=2 SV=4	37	77891	7
454	NINL_HUMAN	Ninein-like protein OS=Homo sapiens GN=NINL PE=1 SV=2	37	156248	7
441	CCD45_HUMAN	Coiled-coil domain-containing protein 45 OS=Homo sapiens GN=CCDC45 PE=1 SV=1	37	95238	7
453	KPB2_HUMAN	Phosphorylase b kinase regulatory subunit alpha, liver isoform OS=Homo sapiens GN=PHKA2 PE=1 SV=1	37	138320	7
477	LRRK2_HUMAN	Leucine-rich repeat serine/threonine-protein kinase 2 OS=Homo sapiens GN=LRRK2 PE=1 SV=2	36	285919	7
489	KIF5A_HUMAN	Kinesin heavy chain isoform 5A OS=Homo sapiens GN=KIF5A PE=1 SV=2	35	117306	7
492	MRCKA_HUMAN	Serine/threonine-protein kinase MRCK alpha OS=Homo sapiens GN=CDC42BPA PE=1 SV=1	35	197182	7
525	PRDM5_HUMAN	PR domain zinc finger protein 5 OS=Homo sapiens GN=PRDM5 PE=1 SV=2	34	73043	7
518	BMS1_HUMAN	Ribosome biogenesis protein BMS1 homolog OS=Homo sapiens GN=BMS1 PE=1 SV=1	34	145716	7
532	ELYS_HUMAN	Protein ELYS OS=Homo sapiens GN=AHCTF1 PE=1 SV=3	34	252342	7
568	PININ_HUMAN	Pinin OS=Homo sapiens GN=PNN PE=1 SV=4	33	81565	7
560	MYH7_HUMAN	Myosin-7 OS=Homo sapiens GN=MYH7 PE=1 SV=5	33	222959	7
543	MYO3A_HUMAN	Myosin-IIIa OS=Homo sapiens GN=MYO3A PE=1 SV=2	33	186092	7
546	CF167_HUMAN	Uncharacterized protein C6orf167 OS=Homo sapiens GN=C6orf167 PE=1 SV=3	33	142228	7
590	CJ012_HUMAN	Uncharacterized protein C10orf12 OS=Homo sapiens GN=C10orf12 PE=1 SV=1	32	137139	7
585	BRE1B_HUMAN	E3 ubiquitin-protein ligase BRE1B OS=Homo sapiens GN=RNF40 PE=1 SV=3	32	113609	7
603	TNIK_HUMAN	TRAF2 and NCK-interacting protein kinase OS=Homo sapiens GN=TNIK PE=1 SV=1	32	154848	7
596	WAC_HUMAN	WW domain-containing adapter protein with coiled-coil OS=Homo sapiens GN=WAC PE=1 SV=3	32	70681	7
650	CRTC2_HUMAN	CREB-regulated transcription coactivator 2 OS=Homo sapiens GN=CRTC2 PE=1 SV=2	31	73256	7
634	ZBT38_HUMAN	Zinc finger and BTB domain-containing protein 38 OS=Homo sapiens GN=ZBTB38 PE=1 SV=2	31	134172	7
651	COHA1_HUMAN	Collagen alpha-1(XVII) chain OS=Homo sapiens GN=COL17A1 PE=1 SV=3	30	150326	7
682	BRWD3_HUMAN	Bromodomain and WD repeat-containing protein 3 OS=Homo sapiens GN=BRWD3 PE=1 SV=1	30	203499	7
49	AMPH_HUMAN	Amphiphysin OS=Homo sapiens GN=AMPH PE=1 SV=1	131	76210	6
55	GBB1_HUMAN	Guanine nucleotide-binding protein G(I)/G(S)/G(T) subunit beta-1 OS=Homo sapiens GN=GNB1 PE=1 SV=3	120	37353	6
62	PHB_HUMAN	Prohibitin OS=Homo sapiens GN=PHB PE=1 SV=1	110	29786	6
90	SHPS1_HUMAN	Tyrosine-protein phosphatase non-receptor type substrate 1 OS=Homo sapiens GN=SIRPA PE=1 SV=1	91	54779	6
96	VDAC2_HUMAN	Voltage-dependent anion-selective channel protein 2 OS=Homo sapiens GN=VDAC2 PE=1 SV=2	89	31547	6
99	1433G_HUMAN	14-3-3 protein gamma OS=Homo sapiens GN=YWHAG PE=1 SV=2	87	28285	6
105	RAB35_HUMAN	Ras-related protein Rab-35 OS=Homo sapiens GN=RAB35 PE=1 SV=1	85	23011	6
108	NNTM_HUMAN	NAD(P) transhydrogenase, mitochondrial OS=Homo sapiens GN=NNT PE=1 SV=3	82	113823	6
115	UBA1_HUMAN	Ubiquitin-like modifier-activating enzyme 1 OS=Homo sapiens GN=UBA1 PE=1 SV=3	80	117774	6
116	SIRBL_HUMAN	Signal-regulatory protein beta-1 isoform 3 OS=Homo sapiens GN=SIRPB1 PE=1 SV=1	79	43332	6
130	ADT1_HUMAN	ADP/ATP translocase 1 OS=Homo sapiens GN=SLC25A4 PE=1 SV=4	73	33043	6
141	NDUS1_HUMAN	NADH-ubiquinone oxidoreductase 75 kDa subunit, mitochondrial OS=Homo sapiens GN=NDUFS1 PE=1 SV=3	70	79417	6
150	QCR2_HUMAN	Cytochrome b-c1 complex subunit 2, mitochondrial OS=Homo sapiens GN=UQCRC2 PE=1 SV=3	67	48413	6
164	RAB1B_HUMAN	Ras-related protein Rab-1B OS=Homo sapiens GN=RAB1B PE=1 SV=1	64	22157	6
161	PGAM1_HUMAN	Phosphoglycerate mutase 1 OS=Homo sapiens GN=PGAM1 PE=1 SV=2	64	28786	6
167	SYNJ1_HUMAN	Synaptojanin-1 OS=Homo sapiens GN=SYNJ1 PE=1 SV=2	62	172995	6
172	RAB8B_HUMAN	Ras-related protein Rab-8B OS=Homo sapiens GN=RAB8B PE=1 SV=2	61	23569	6
206	HS905_HUMAN	Putative heat shock protein HSP 90-alpha A5 OS=Homo sapiens GN=HSP90AA5P PE=1 SV=1	55	38714	6
227	BRPF1_HUMAN	Peregrin OS=Homo sapiens GN=BRPF1 PE=1 SV=2	52	137412	6
226	TEKT1_HUMAN	Tektin-1 OS=Homo sapiens GN=TEKT1 PE=2 SV=1	52	48253	6
249	KI20B_HUMAN	Kinesin-like protein KIF20B OS=Homo sapiens GN=KIF20B PE=1 SV=2	50	210553	6
254	DAB2P_HUMAN	Disabled homolog 2-interacting protein OS=Homo sapiens GN=DAB2IP PE=1 SV=2	49	131543	6
260	RHG23_HUMAN	Rho GTPase-activating protein 23 OS=Homo sapiens GN=ARHGAP23 PE=1 SV=2	48	162092	6
295	FAS_HUMAN	Fatty acid synthase OS=Homo sapiens GN=FASN PE=1 SV=3	46	273254	6
287	SMG1_HUMAN	Serine/threonine-protein kinase SMG1 OS=Homo sapiens GN=SMG1 PE=1 SV=2	46	410002	6
296	ATL3_HUMAN	ADAMTS-like protein 3 OS=Homo sapiens GN=ADAMTSL3 PE=2 SV=3	46	188521	6
289	ACINU_HUMAN	Apoptotic chromatin condensation inducer in the nucleus OS=Homo sapiens GN=ACIN1 PE=1 SV=1	46	151797	6
299	RB33B_HUMAN	Ras-related protein Rab-33B OS=Homo sapiens GN=RAB33B PE=1 SV=1	45	25701	6
310	ZN609_HUMAN	Zinc finger protein 609 OS=Homo sapiens GN=ZNF609 PE=1 SV=2	44	151098	6
314	DOCK2_HUMAN	Dedicator of cytokinesis protein 2 OS=Homo sapiens GN=DOCK2 PE=1 SV=2	43	211812	6
315	K2C5_HUMAN	Keratin, type II cytoskeletal 5 OS=Homo sapiens GN=KRT5 PE=1 SV=3	43	62340	6
324	ZEP1_HUMAN	Zinc finger protein 40 OS=Homo sapiens GN=HIVEP1 PE=1 SV=3	43	296681	6
339	ITSN2_HUMAN	Intersectin-2 OS=Homo sapiens GN=ITSN2 PE=1 SV=3	42	193340	6
333	RBCC1_HUMAN	RB1-inducible coiled-coil protein 1 OS=Homo sapiens GN=RB1CC1 PE=1 SV=3	42	182975	6
342	PLXB2_HUMAN	Plexin-B2 OS=Homo sapiens GN=PLXNB2 PE=1 SV=3	42	204997	6
358	RBNS5_HUMAN	Rabenosyn-5 OS=Homo sapiens GN=ZFYVE20 PE=1 SV=2	41	88815	6
357	TRPM1_HUMAN	Transient receptor potential cation channel subfamily M member 1 OS=Homo sapiens GN=TRPM1 PE=1 SV=2	41	182062	6
360	BSN_HUMAN	Protein bassoon OS=Homo sapiens GN=BSN PE=1 SV=4	41	416214	6
372	ZN516_HUMAN	Zinc finger protein 516 OS=Homo sapiens GN=ZNF516 PE=1 SV=1	40	124211	6
368	FIL1L_HUMAN	Filamin A-interacting protein 1-like OS=Homo sapiens GN=FILIP1L PE=1 SV=2	40	130301	6
377	RAB37_HUMAN	Ras-related protein Rab-37 OS=Homo sapiens GN=RAB37 PE=1 SV=3	40	24799	6
393	BOD1L_HUMAN	Biorientation of chromosomes in cell division protein 1-like OS=Homo sapiens GN=BOD1L PE=1 SV=2	39	330266	6
387	ABL1_HUMAN	Tyrosine-protein kinase ABL1 OS=Homo sapiens GN=ABL1 PE=1 SV=4	39	122796	6
401	ACACA_HUMAN	Acetyl-CoA carboxylase 1 OS=Homo sapiens GN=ACACA PE=1 SV=2	39	265385	6
399	MYO9A_HUMAN	Myosin-IXa OS=Homo sapiens GN=MYO9A PE=1 SV=2	39	292522	6
418	MTO1_HUMAN	Protein MTO1 homolog, mitochondrial OS=Homo sapiens GN=MTO1 PE=1 SV=2	38	79914	6
420	MYO7B_HUMAN	Myosin-VIIb OS=Homo sapiens GN=MYO7B PE=2 SV=2	38	241445	6
426	USH2A_HUMAN	Usherin OS=Homo sapiens GN=USH2A PE=1 SV=3	38	575231	6
438	MYH14_HUMAN	Myosin-14 OS=Homo sapiens GN=MYH14 PE=1 SV=1	37	227863	6
448	RB39B_HUMAN	Ras-related protein Rab-39B OS=Homo sapiens GN=RAB39B PE=1 SV=1	37	24607	6
447	RFIP4_HUMAN	Rab11 family-interacting protein 4 OS=Homo sapiens GN=RAB11FIP4 PE=1 SV=1	37	71883	6
459	FPRP_HUMAN	Prostaglandin F2 receptor negative regulator OS=Homo sapiens GN=PTGFRN PE=1 SV=2	37	98495	6
455	ELOA2_HUMAN	RNA polymerase II transcription factor SIII subunit A2 OS=Homo sapiens GN=TCEB3B PE=1 SV=2	37	83869	6
440	CJ118_HUMAN	Uncharacterized protein C10orf118 OS=Homo sapiens GN=C10orf118 PE=2 SV=2	37	103623	6
460	PEPL_HUMAN	Periplakin OS=Homo sapiens GN=PPL PE=1 SV=3	37	204554	6
479	PRP8_HUMAN	Pre-mRNA-processing-splicing factor 8 OS=Homo sapiens GN=PRPF8 PE=1 SV=2	36	273427	6
465	CT117_HUMAN	Uncharacterized protein C20orf117 OS=Homo sapiens GN=C20orf117 PE=1 SV=2	36	159661	6
509	RYR1_HUMAN	Ryanodine receptor 1 OS=Homo sapiens GN=RYR1 PE=1 SV=3	35	564815	6
493	LRC45_HUMAN	Leucine-rich repeat-containing protein 45 OS=Homo sapiens GN=LRRC45 PE=2 SV=1	35	75905	6
488	RIF1_HUMAN	Telomere-associated protein RIF1 OS=Homo sapiens GN=RIF1 PE=1 SV=2	35	274294	6
507	ROCK2_HUMAN	Rho-associated protein kinase 2 OS=Homo sapiens GN=ROCK2 PE=1 SV=4	35	160799	6
504	SFI1_HUMAN	Protein SFI1 homolog OS=Homo sapiens GN=SFI1 PE=1 SV=2	35	147571	6
514	FLNB_HUMAN	Filamin-B OS=Homo sapiens GN=FLNB PE=1 SV=2	34	277990	6
530	UN13C_HUMAN	Protein unc-13 homolog C OS=Homo sapiens GN=UNC13C PE=1 SV=3	34	250754	6
519	CKP2L_HUMAN	Cytoskeleton-associated protein 2-like OS=Homo sapiens GN=CKAP2L PE=1 SV=3	34	83466	6
544	CA173_HUMAN	Uncharacterized protein C1orf173 OS=Homo sapiens GN=C1orf173 PE=2 SV=1	33	168363	6
567	ANR35_HUMAN	Ankyrin repeat domain-containing protein 35 OS=Homo sapiens GN=ANKRD35 PE=2 SV=2	33	109898	6
553	DUS27_HUMAN	Inactive dual specificity phosphatase 27 OS=Homo sapiens GN=DUSP27 PE=2 SV=1	33	130096	6
554	C8AP2_HUMAN	CASP8-associated protein 2 OS=Homo sapiens GN=CASP8AP2 PE=1 SV=1	33	222520	6
598	CK5P2_HUMAN	CDK5 regulatory subunit-associated protein 2 OS=Homo sapiens GN=CDK5RAP2 PE=1 SV=5	32	214905	6
574	GRIA4_HUMAN	Glutamate receptor 4 OS=Homo sapiens GN=GRIA4 PE=2 SV=2	32	100807	6
579	WDR90_HUMAN	WD repeat-containing protein 90 OS=Homo sapiens GN=WDR90 PE=1 SV=2	32	187317	6
589	ZC12C_HUMAN	Probable ribonuclease ZC3H12C OS=Homo sapiens GN=ZC3H12C PE=1 SV=2	32	99278	6
569	PAR14_HUMAN	Poly [ADP-ribose] polymerase 14 OS=Homo sapiens GN=PARP14 PE=1 SV=2	32	193631	6
615	PPIL4_HUMAN	Peptidyl-prolyl cis-trans isomerase-like 4 OS=Homo sapiens GN=PPIL4 PE=1 SV=1	31	57189	6
647	TARA_HUMAN	TRIO and F-actin-binding protein OS=Homo sapiens GN=TRIOBP PE=1 SV=3	31	261217	6
649	TENX_HUMAN	Tenascin-X OS=Homo sapiens GN=TNXB PE=1 SV=3	31	464034	6
622	LAMA5_HUMAN	Laminin subunit alpha-5 OS=Homo sapiens GN=LAMA5 PE=1 SV=7	31	399540	6
662	UBP25_HUMAN	Ubiquitin carboxyl-terminal hydrolase 25 OS=Homo sapiens GN=USP25 PE=1 SV=3	30	125671	6
672	ABCE1_HUMAN	ATP-binding cassette sub-family E member 1 OS=Homo sapiens GN=ABCE1 PE=1 SV=1	30	67271	6
663	DOC10_HUMAN	Dedicator of cytokinesis protein 10 OS=Homo sapiens GN=DOCK10 PE=1 SV=2	30	249154	6
63	MDHC_HUMAN	Malate dehydrogenase, cytoplasmic OS=Homo sapiens GN=MDH1 PE=1 SV=4	110	36403	5
81	GNAI1_HUMAN	Guanine nucleotide-binding protein G(i) subunit alpha-1 OS=Homo sapiens GN=GNAI1 PE=1 SV=2	96	40335	5
83	CALM_HUMAN	Calmodulin OS=Homo sapiens GN=CALM1 PE=1 SV=2	94	16827	5
89	RAB14_HUMAN	Ras-related protein Rab-14 OS=Homo sapiens GN=RAB14 PE=1 SV=4	92	23882	5
86	PEBP1_HUMAN	Phosphatidylethanolamine-binding protein 1 OS=Homo sapiens GN=PEBP1 PE=1 SV=3	92	21044	5
126	MPCP_HUMAN	Phosphate carrier protein, mitochondrial OS=Homo sapiens GN=SLC25A3 PE=1 SV=2	75	40069	5
128	ARF1_HUMAN	ADP-ribosylation factor 1 OS=Homo sapiens GN=ARF1 PE=1 SV=2	74	20684	5
144	MYPR_HUMAN	Myelin proteolipid protein OS=Homo sapiens GN=PLP1 PE=1 SV=2	68	30057	5
162	AT2A1_HUMAN	Sarcoplasmic/endoplasmic reticulum calcium ATPase 1 OS=Homo sapiens GN=ATP2A1 PE=1 SV=1	64	110182	5
175	RAB15_HUMAN	Ras-related protein Rab-15 OS=Homo sapiens GN=RAB15 PE=1 SV=1	61	24375	5
180	KI26A_HUMAN	Kinesin-like protein KIF26A OS=Homo sapiens GN=KIF26A PE=1 SV=3	59	194468	5
195	KIF23_HUMAN	Kinesin-like protein KIF23 OS=Homo sapiens GN=KIF23 PE=1 SV=3	57	109990	5
214	MMSA_HUMAN	Methylmalonate-semialdehyde dehydrogenase [acylating], mitochondrial OS=Homo sapiens GN=ALDH6A1 PE=1 SV=2	54	57803	5
225	RAB12_HUMAN	Putative Ras-related protein Rab-12 OS=Homo sapiens GN=RAB12 PE=5 SV=3	52	27231	5
231	LAMB2_HUMAN	Laminin subunit beta-2 OS=Homo sapiens GN=LAMB2 PE=1 SV=2	52	195854	5
239	SI1L2_HUMAN	Signal-induced proliferation-associated 1-like protein 2 OS=Homo sapiens GN=SIPA1L2 PE=1 SV=2	51	190318	5
265	NAV3_HUMAN	Neuron navigator 3 OS=Homo sapiens GN=NAV3 PE=1 SV=2	48	255461	5
281	DHE3_HUMAN	Glutamate dehydrogenase 1, mitochondrial OS=Homo sapiens GN=GLUD1 PE=1 SV=2	47	61359	5
302	CAC1F_HUMAN	Voltage-dependent L-type calcium channel subunit alpha-1F OS=Homo sapiens GN=CACNA1F PE=1 SV=2	45	220537	5
323	IP6K1_HUMAN	Inositol hexakisphosphate kinase 1 OS=Homo sapiens GN=IP6K1 PE=1 SV=3	43	50204	5
321	LARP7_HUMAN	La-related protein 7 OS=Homo sapiens GN=LARP7 PE=1 SV=1	43	66857	5
336	SYNEM_HUMAN	Synemin OS=Homo sapiens GN=SYNM PE=1 SV=2	42	172663	5
328	CC141_HUMAN	Coiled-coil domain-containing protein 141 OS=Homo sapiens GN=CCDC141 PE=1 SV=1	42	100518	5
338	SFRS7_HUMAN	Splicing factor, arginine/serine-rich 7 OS=Homo sapiens GN=SFRS7 PE=1 SV=1	42	27350	5
330	R3HD1_HUMAN	R3H domain-containing protein 1 OS=Homo sapiens GN=R3HDM1 PE=1 SV=3	42	120621	5
347	RAB6A_HUMAN	Ras-related protein Rab-6A OS=Homo sapiens GN=RAB6A PE=1 SV=3	41	23578	5
355	RAB4A_HUMAN	Ras-related protein Rab-4A OS=Homo sapiens GN=RAB4A PE=1 SV=2	41	23856	5
366	EPIPL_HUMAN	Epiplakin OS=Homo sapiens GN=EPPK1 PE=1 SV=1	40	552754	5
395	SPG17_HUMAN	Sperm-associated antigen 17 OS=Homo sapiens GN=SPAG17 PE=1 SV=1	39	251584	5
391	STXB2_HUMAN	Syntaxin-binding protein 2 OS=Homo sapiens GN=STXBP2 PE=1 SV=1	39	66396	5
425	CO4A2_HUMAN	Collagen alpha-2(IV) chain OS=Homo sapiens GN=COL4A2 PE=1 SV=4	38	167449	5
416	CSPG2_HUMAN	Versican core protein OS=Homo sapiens GN=VCAN PE=1 SV=3	38	372590	5
424	TRPM8_HUMAN	Transient receptor potential cation channel subfamily M member 8 OS=Homo sapiens GN=TRPM8 PE=2 SV=2	38	127603	5
427	RB39A_HUMAN	Ras-related protein Rab-39A OS=Homo sapiens GN=RAB39 PE=2 SV=2	38	24991	5
458	K2C78_HUMAN	Keratin, type II cytoskeletal 78 OS=Homo sapiens GN=KRT78 PE=1 SV=2	37	56830	5
457	PGK2_HUMAN	Phosphoglycerate kinase 2 OS=Homo sapiens GN=PGK2 PE=1 SV=3	37	44767	5
435	PGFRA_HUMAN	Alpha-type platelet-derived growth factor receptor OS=Homo sapiens GN=PDGFRA PE=1 SV=1	37	122592	5
449	SIA7A_HUMAN	Alpha-N-acetylgalactosaminide alpha-2,6-sialyltransferase 1 OS=Homo sapiens GN=ST6GALNAC1 PE=1 SV=1	37	68521	5
433	PPWD1_HUMAN	Peptidylprolyl isomerase domain and WD repeat-containing protein 1 OS=Homo sapiens GN=PPWD1 PE=1 SV=1	37	73528	5
434	MYH8_HUMAN	Myosin-8 OS=Homo sapiens GN=MYH8 PE=1 SV=3	37	222625	5
456	PHAR3_HUMAN	Phosphatase and actin regulator 3 OS=Homo sapiens GN=PHACTR3 PE=1 SV=1	37	62514	5
439	HS74L_HUMAN	Heat shock 70 kDa protein 4L OS=Homo sapiens GN=HSPA4L PE=1 SV=2	37	94426	5
482	RAB4B_HUMAN	Ras-related protein Rab-4B OS=Homo sapiens GN=RAB4B PE=1 SV=1	36	23572	5
462	GNAS3_HUMAN	Neuroendocrine secretory protein 55 OS=Homo sapiens GN=GNAS PE=2 SV=1	36	28012	5
471	UBFL6_HUMAN	Putative upstream-binding factor 1-like protein 6 OS=Homo sapiens GN=UBTFL6 PE=5 SV=1	36	46521	5
470	ASH1L_HUMAN	Probable histone-lysine N-methyltransferase ASH1L OS=Homo sapiens GN=ASH1L PE=1 SV=2	36	332582	5
469	MECP2_HUMAN	Methyl-CpG-binding protein 2 OS=Homo sapiens GN=MECP2 PE=1 SV=1	36	52409	5
485	LIPA2_HUMAN	Liprin-alpha-2 OS=Homo sapiens GN=PPFIA2 PE=1 SV=1	36	143054	5
486	CF174_HUMAN	Uncharacterized protein C6orf174 OS=Homo sapiens GN=C6orf174 PE=2 SV=1	36	103136	5
473	UBP33_HUMAN	Ubiquitin carboxyl-terminal hydrolase 33 OS=Homo sapiens GN=USP33 PE=1 SV=2	36	106659	5
472	AOFA_HUMAN	Amine oxidase [flavin-containing] A OS=Homo sapiens GN=MAOA PE=1 SV=1	36	59644	5
503	RBM14_HUMAN	RNA-binding protein 14 OS=Homo sapiens GN=RBM14 PE=1 SV=2	35	69449	5
502	MAGI3_HUMAN	Membrane-associated guanylate kinase, WW and PDZ domain-containing protein 3 OS=Homo sapiens GN=MAGI3 PE=1 SV=2	35	165506	5
500	HTR5B_HUMAN	HEAT repeat-containing protein 5B OS=Homo sapiens GN=HEATR5B PE=1 SV=2	35	224159	5
501	K2C75_HUMAN	Keratin, type II cytoskeletal 75 OS=Homo sapiens GN=KRT75 PE=1 SV=2	35	59524	5
495	RBM6_HUMAN	RNA-binding protein 6 OS=Homo sapiens GN=RBM6 PE=1 SV=5	35	128565	5
506	PHLB2_HUMAN	Pleckstrin homology-like domain family B member 2 OS=Homo sapiens GN=PHLDB2 PE=1 SV=2	35	142070	5
512	RAB43_HUMAN	Ras-related protein Rab-43 OS=Homo sapiens GN=RAB43 PE=1 SV=1	35	23325	5
494	PRDX2_HUMAN	Peroxiredoxin-2 OS=Homo sapiens GN=PRDX2 PE=1 SV=5	35	21878	5
517	RAB6B_HUMAN	Ras-related protein Rab-6B OS=Homo sapiens GN=RAB6B PE=1 SV=1	34	23447	5
537	PTPRK_HUMAN	Receptor-type tyrosine-protein phosphatase kappa OS=Homo sapiens GN=PTPRK PE=1 SV=2	34	161998	5
516	IQEC2_HUMAN	IQ motif and SEC7 domain-containing protein 2 OS=Homo sapiens GN=IQSEC2 PE=2 SV=1	34	161637	5
565	TIM44_HUMAN	Mitochondrial import inner membrane translocase subunit TIM44 OS=Homo sapiens GN=TIMM44 PE=1 SV=2	33	51323	5
562	PARP8_HUMAN	Poly [ADP-ribose] polymerase 8 OS=Homo sapiens GN=PARP8 PE=1 SV=1	33	95810	5
545	NIN_HUMAN	Ninein OS=Homo sapiens GN=NIN PE=1 SV=3	33	243139	5
550	CCD41_HUMAN	Coiled-coil domain-containing protein 41 OS=Homo sapiens GN=CCDC41 PE=1 SV=2	33	82009	5
552	SET1B_HUMAN	Histone-lysine N-methyltransferase SETD1B OS=Homo sapiens GN=SETD1B PE=1 SV=2	33	208601	5
538	FGD6_HUMAN	FYVE, RhoGEF and PH domain-containing protein 6 OS=Homo sapiens GN=FGD6 PE=1 SV=2	33	160715	5
591	C2D2A_HUMAN	Coiled-coil and C2 domain-containing protein 2A OS=Homo sapiens GN=CC2D2A PE=1 SV=3	32	186070	5
593	MCM9_HUMAN	DNA replication licensing factor MCM9 OS=Homo sapiens GN=MCM9 PE=1 SV=3	32	127258	5
592	AKND1_HUMAN	Protein AKNAD1 OS=Homo sapiens GN=AKNAD1 PE=2 SV=2	32	92834	5
604	CD014_HUMAN	Uncharacterized protein C4orf14 OS=Homo sapiens GN=C4orf14 PE=1 SV=2	32	78409	5
576	EEA1_HUMAN	Early endosome antigen 1 OS=Homo sapiens GN=EEA1 PE=1 SV=2	32	162367	5
588	CASC5_HUMAN	Protein CASC5 OS=Homo sapiens GN=CASC5 PE=1 SV=3	32	265224	5
572	ASPP2_HUMAN	Apoptosis-stimulating of p53 protein 2 OS=Homo sapiens GN=TP53BP2 PE=1 SV=2	32	125538	5
580	RLF_HUMAN	Zinc finger protein Rlf OS=Homo sapiens GN=RLF PE=1 SV=2	32	217813	5
608	ANR50_HUMAN	Ankyrin repeat domain-containing protein 50 OS=Homo sapiens GN=ANKRD50 PE=1 SV=4	31	155761	5
609	S12A5_HUMAN	Solute carrier family 12 member 5 OS=Homo sapiens GN=SLC12A5 PE=2 SV=3	31	126102	5
606	JPH3_HUMAN	Junctophilin-3 OS=Homo sapiens GN=JPH3 PE=1 SV=2	31	81419	5
638	KAP2_HUMAN	cAMP-dependent protein kinase type II-alpha regulatory subunit OS=Homo sapiens GN=PRKAR2A PE=1 SV=2	31	45490	5
616	KAD7_HUMAN	Putative adenylate kinase 7 OS=Homo sapiens GN=AK7 PE=2 SV=3	31	82607	5
636	N4BP2_HUMAN	NEDD4-binding protein 2 OS=Homo sapiens GN=N4BP2 PE=1 SV=2	31	198676	5
628	LRBA_HUMAN	Lipopolysaccharide-responsive and beige-like anchor protein OS=Homo sapiens GN=LRBA PE=1 SV=4	31	318906	5
624	ANR31_HUMAN	Ankyrin repeat domain-containing protein 31 OS=Homo sapiens GN=ANKRD31 PE=5 SV=2	31	210685	5
611	LIFR_HUMAN	Leukemia inhibitory factor receptor OS=Homo sapiens GN=LIFR PE=1 SV=1	31	123665	5
642	DZIP1_HUMAN	Zinc finger protein DZIP1 OS=Homo sapiens GN=DZIP1 PE=1 SV=1	31	98602	5
637	ALK_HUMAN	ALK tyrosine kinase receptor OS=Homo sapiens GN=ALK PE=1 SV=3	31	176329	5
666	DCTN1_HUMAN	Dynactin subunit 1 OS=Homo sapiens GN=DCTN1 PE=1 SV=3	30	141607	5
653	TIAM2_HUMAN	T-lymphoma invasion and metastasis-inducing protein 2 OS=Homo sapiens GN=TIAM2 PE=2 SV=4	30	189985	5
676	MDC1_HUMAN	Mediator of DNA damage checkpoint protein 1 OS=Homo sapiens GN=MDC1 PE=1 SV=3	30	226529	5
660	CAD13_HUMAN	Cadherin-13 OS=Homo sapiens GN=CDH13 PE=1 SV=1	30	78238	5
670	CV030_HUMAN	Uncharacterized protein C22orf30 OS=Homo sapiens GN=C22orf30 PE=1 SV=1	30	237150	5
668	YI021_HUMAN	FAM75-like protein FLJ46321 OS=Homo sapiens PE=1 SV=1	30	175509	5
675	K2C71_HUMAN	Keratin, type II cytoskeletal 71 OS=Homo sapiens GN=KRT71 PE=1 SV=3	30	57256	5
661	FNDC1_HUMAN	Fibronectin type III domain-containing protein 1 OS=Homo sapiens GN=FNDC1 PE=1 SV=4	30	205433	5
38	IDH3A_HUMAN	Isocitrate dehydrogenase [NAD] subunit alpha, mitochondrial OS=Homo sapiens GN=IDH3A PE=1 SV=1	154	39566	4
47	SEPT7_HUMAN	Septin-7 OS=Homo sapiens GN=SEPT7 PE=1 SV=2	134	50648	4
57	CLH2_HUMAN	Clathrin heavy chain 2 OS=Homo sapiens GN=CLTCL1 PE=1 SV=2	117	186910	4
60	BIN1_HUMAN	Myc box-dependent-interacting protein 1 OS=Homo sapiens GN=BIN1 PE=1 SV=1	114	64659	4
59	AT2B2_HUMAN	Plasma membrane calcium-transporting ATPase 2 OS=Homo sapiens GN=ATP2B2 PE=1 SV=2	114	136789	4
69	G6PI_HUMAN	Glucose-6-phosphate isomerase OS=Homo sapiens GN=GPI PE=1 SV=4	105	63107	4
76	RTN1_HUMAN	Reticulon-1 OS=Homo sapiens GN=RTN1 PE=1 SV=1	98	83566	4
79	RAB2A_HUMAN	Ras-related protein Rab-2A OS=Homo sapiens GN=RAB2A PE=1 SV=1	97	23531	4
82	SNP25_HUMAN	Synaptosomal-associated protein 25 OS=Homo sapiens GN=SNAP25 PE=1 SV=1	96	23300	4
85	CALX_HUMAN	Calnexin OS=Homo sapiens GN=CANX PE=1 SV=2	93	67526	4
102	QCR1_HUMAN	Cytochrome b-c1 complex subunit 1, mitochondrial OS=Homo sapiens GN=UQCRC1 PE=1 SV=3	85	52612	4
106	PALM_HUMAN	Paralemmin OS=Homo sapiens GN=PALM PE=1 SV=2	83	42050	4
111	SIRT2_HUMAN	NAD-dependent deacetylase sirtuin-2 OS=Homo sapiens GN=SIRT2 PE=1 SV=2	81	43154	4
114	SEP11_HUMAN	Septin-11 OS=Homo sapiens GN=SEPT11 PE=1 SV=3	80	49367	4
119	REEP5_HUMAN	Receptor expression-enhancing protein 5 OS=Homo sapiens GN=REEP5 PE=1 SV=3	78	21479	4
121	HKDC1_HUMAN	Putative hexokinase HKDC1 OS=Homo sapiens GN=HKDC1 PE=2 SV=2	77	102448	4
123	NDUA9_HUMAN	NADH dehydrogenase [ubiquinone] 1 alpha subcomplex subunit 9, mitochondrial OS=Homo sapiens GN=NDUFA9 PE=1 SV=2	76	42483	4
131	SFXN1_HUMAN	Sideroflexin-1 OS=Homo sapiens GN=SFXN1 PE=1 SV=4	73	35596	4
135	GNAS1_HUMAN	Guanine nucleotide-binding protein G(s) subunit alpha isoforms XLas OS=Homo sapiens GN=GNAS PE=1 SV=2	71	110956	4
154	TPPP_HUMAN	Tubulin polymerization-promoting protein OS=Homo sapiens GN=TPPP PE=1 SV=1	65	23679	4
176	1433F_HUMAN	14-3-3 protein eta OS=Homo sapiens GN=YWHAH PE=1 SV=4	60	28201	4
177	TCPD_HUMAN	T-complex protein 1 subunit delta OS=Homo sapiens GN=CCT4 PE=1 SV=4	60	57888	4
183	KPYM_HUMAN	Pyruvate kinase isozymes M1/M2 OS=Homo sapiens GN=PKM2 PE=1 SV=4	58	57900	4
221	NCDN_HUMAN	Neurochondrin OS=Homo sapiens GN=NCDN PE=1 SV=1	53	78814	4
240	MDHM_HUMAN	Malate dehydrogenase, mitochondrial OS=Homo sapiens GN=MDH2 PE=1 SV=3	51	35481	4
247	NSF_HUMAN	Vesicle-fusing ATPase OS=Homo sapiens GN=NSF PE=1 SV=3	50	82542	4
243	AINX_HUMAN	Alpha-internexin OS=Homo sapiens GN=INA PE=1 SV=2	50	55357	4
256	RIPL2_HUMAN	RILP-like protein 2 OS=Homo sapiens GN=RILPL2 PE=1 SV=1	49	23971	4
288	GDIR1_HUMAN	Rho GDP-dissociation inhibitor 1 OS=Homo sapiens GN=ARHGDIA PE=1 SV=3	46	23193	4
309	FAK2_HUMAN	Protein-tyrosine kinase 2-beta OS=Homo sapiens GN=PTK2B PE=1 SV=2	44	115800	4
311	CAR14_HUMAN	Caspase recruitment domain-containing protein 14 OS=Homo sapiens GN=CARD14 PE=1 SV=2	44	113198	4
320	RIMS1_HUMAN	Regulating synaptic membrane exocytosis protein 1 OS=Homo sapiens GN=RIMS1 PE=1 SV=1	43	188956	4
348	TTLL5_HUMAN	Tubulin polyglutamylase TTLL5 OS=Homo sapiens GN=TTLL5 PE=1 SV=3	41	143488	4
346	SEPT3_HUMAN	Neuronal-specific septin-3 OS=Homo sapiens GN=SEPT3 PE=1 SV=3	41	40678	4
359	MAP1B_HUMAN	Microtubule-associated protein 1B OS=Homo sapiens GN=MAP1B PE=1 SV=1	41	270454	4
381	PSA_HUMAN	Puromycin-sensitive aminopeptidase OS=Homo sapiens GN=NPEPPS PE=1 SV=2	40	103211	4
369	ABL2_HUMAN	Tyrosine-protein kinase ABL2 OS=Homo sapiens GN=ABL2 PE=1 SV=1	40	128263	4
367	ILDR2_HUMAN	Immunoglobulin-like domain-containing receptor 2 OS=Homo sapiens GN=ILDR2 PE=2 SV=1	40	71155	4
402	BAZ2A_HUMAN	Bromodomain adjacent to zinc finger domain protein 2A OS=Homo sapiens GN=BAZ2A PE=1 SV=4	39	211065	4
389	ABLM1_HUMAN	Actin-binding LIM protein 1 OS=Homo sapiens GN=ABLIM1 PE=1 SV=3	39	87631	4
386	MAP1A_HUMAN	Microtubule-associated protein 1A OS=Homo sapiens GN=MAP1A PE=1 SV=5	39	305440	4
400	NEK1_HUMAN	Serine/threonine-protein kinase Nek1 OS=Homo sapiens GN=NEK1 PE=1 SV=2	39	142740	4
408	GG6L2_HUMAN	Golgin subfamily A member 6-like protein 2 OS=Homo sapiens GN=GOLGA6L2 PE=2 SV=2	38	79293	4
411	WASF4_HUMAN	Wiskott-Aldrich syndrome protein family member 4 OS=Homo sapiens GN=WASF4 PE=2 SV=1	38	68146	4
407	CAND1_HUMAN	Cullin-associated NEDD8-dissociated protein 1 OS=Homo sapiens GN=CAND1 PE=1 SV=2	38	136289	4
415	SYGP1_HUMAN	Ras GTPase-activating protein SynGAP OS=Homo sapiens GN=SYNGAP1 PE=1 SV=4	38	148191	4
414	VGLU1_HUMAN	Vesicular glutamate transporter 1 OS=Homo sapiens GN=SLC17A7 PE=2 SV=1	38	61573	4
412	TACC2_HUMAN	Transforming acidic coiled-coil-containing protein 2 OS=Homo sapiens GN=TACC2 PE=1 SV=3	38	309237	4
444	ABCBA_HUMAN	ATP-binding cassette sub-family B member 10, mitochondrial OS=Homo sapiens GN=ABCB10 PE=1 SV=2	37	79098	4
443	K0226_HUMAN	Uncharacterized protein KIAA0226 OS=Homo sapiens GN=KIAA0226 PE=1 SV=4	37	108553	4
450	PKHO2_HUMAN	Pleckstrin homology domain-containing family O member 2 OS=Homo sapiens GN=PLEKHO2 PE=1 SV=1	37	53317	4
452	SERA_HUMAN	D-3-phosphoglycerate dehydrogenase OS=Homo sapiens GN=PHGDH PE=1 SV=4	37	56614	4
478	UCRIL_HUMAN	Putative cytochrome b-c1 complex subunit Rieske-like protein 1 OS=Homo sapiens GN=UQCRFSL1 PE=5 SV=1	36	30796	4
487	SPDLY_HUMAN	Protein Spindly OS=Homo sapiens GN=CCDC99 PE=1 SV=2	36	70128	4
484	RNF17_HUMAN	RING finger protein 17 OS=Homo sapiens GN=RNF17 PE=1 SV=3	36	184525	4
475	COSA1_HUMAN	Collagen alpha-1(XXVIII) chain OS=Homo sapiens GN=COL28A1 PE=2 SV=2	36	116585	4
513	TAF1_HUMAN	Transcription initiation factor TFIID subunit 1 OS=Homo sapiens GN=TAF1 PE=1 SV=2	35	212544	4
499	TIAM1_HUMAN	T-lymphoma invasion and metastasis-inducing protein 1 OS=Homo sapiens GN=TIAM1 PE=1 SV=2	35	177398	4
498	RIMB2_HUMAN	RIMS-binding protein 2 OS=Homo sapiens GN=RIMBP2 PE=1 SV=3	35	115954	4
508	SYCP2_HUMAN	Synaptonemal complex protein 2 OS=Homo sapiens GN=SYCP2 PE=2 SV=2	35	175529	4
524	HPCL4_HUMAN	Hippocalcin-like protein 4 OS=Homo sapiens GN=HPCAL4 PE=2 SV=3	34	22188	4
526	DLGP1_HUMAN	Disks large-associated protein 1 OS=Homo sapiens GN=DLGAP1 PE=1 SV=1	34	108805	4
527	NRX3B_HUMAN	Neurexin-3-beta OS=Homo sapiens GN=NRXN3 PE=1 SV=4	34	69262	4
515	PP2BA_HUMAN	Serine/threonine-protein phosphatase 2B catalytic subunit alpha isoform OS=Homo sapiens GN=PPP3CA PE=1 SV=1	34	58650	4
528	TM131_HUMAN	Transmembrane protein 131 OS=Homo sapiens GN=TMEM131 PE=1 SV=2	34	200686	4
522	K0564_HUMAN	Uncharacterized protein KIAA0564 OS=Homo sapiens GN=KIAA0564 PE=1 SV=2	34	214689	4
520	OPA1_HUMAN	Dynamin-like 120 kDa protein, mitochondrial OS=Homo sapiens GN=OPA1 PE=1 SV=3	34	111561	4
548	DJC13_HUMAN	DnaJ homolog subfamily C member 13 OS=Homo sapiens GN=DNAJC13 PE=1 SV=4	33	254268	4
564	TET1_HUMAN	Methylcytosine dioxygenase TET1 OS=Homo sapiens GN=TET1 PE=1 SV=2	33	235162	4
549	ARHGJ_HUMAN	Rho guanine nucleotide exchange factor 19 OS=Homo sapiens GN=ARHGEF19 PE=2 SV=1	33	89142	4
563	BICD2_HUMAN	Protein bicaudal D homolog 2 OS=Homo sapiens GN=BICD2 PE=1 SV=1	33	93476	4
566	LRCH3_HUMAN	Leucine-rich repeat and calponin homology domain-containing protein 3 OS=Homo sapiens GN=LRCH3 PE=1 SV=2	33	86030	4
556	CING_HUMAN	Cingulin OS=Homo sapiens GN=CGN PE=1 SV=2	33	136304	4
558	BCR_HUMAN	Breakpoint cluster region protein OS=Homo sapiens GN=BCR PE=1 SV=2	33	142730	4
586	DEOC_HUMAN	Putative deoxyribose-phosphate aldolase OS=Homo sapiens GN=DERA PE=1 SV=2	32	35208	4
583	STAG1_HUMAN	Cohesin subunit SA-1 OS=Homo sapiens GN=STAG1 PE=1 SV=3	32	144336	4
602	RHG30_HUMAN	Rho GTPase-activating protein 30 OS=Homo sapiens GN=ARHGAP30 PE=1 SV=2	32	118523	4
578	TMC2_HUMAN	Transmembrane channel-like protein 2 OS=Homo sapiens GN=TMC2 PE=2 SV=2	32	102516	4
601	FAT1_HUMAN	Protocadherin Fat 1 OS=Homo sapiens GN=FAT1 PE=1 SV=1	32	505963	4
581	GP179_HUMAN	Probable G-protein coupled receptor 179 OS=Homo sapiens GN=GPR179 PE=2 SV=2	32	257202	4
582	ATG2A_HUMAN	Autophagy-related protein 2 homolog A OS=Homo sapiens GN=ATG2A PE=1 SV=3	32	212726	4
600	ARMC4_HUMAN	Armadillo repeat-containing protein 4 OS=Homo sapiens GN=ARMC4 PE=2 SV=1	32	115606	4
613	NEBL_HUMAN	Nebulette OS=Homo sapiens GN=NEBL PE=2 SV=1	31	116380	4
629	ZN197_HUMAN	Zinc finger protein 197 OS=Homo sapiens GN=ZNF197 PE=2 SV=1	31	118771	4
610	RTEL1_HUMAN	Regulator of telomere elongation helicase 1 OS=Homo sapiens GN=RTEL1 PE=1 SV=2	31	133599	4
645	TICRR_HUMAN	Treslin OS=Homo sapiens GN=TICRR PE=1 SV=2	31	210725	4
617	CHKB_HUMAN	Choline/ethanolamine kinase OS=Homo sapiens GN=CHKB PE=1 SV=3	31	45243	4
627	TIGD7_HUMAN	Tigger transposable element-derived protein 7 OS=Homo sapiens GN=TIGD7 PE=2 SV=1	31	63196	4
620	MYBPP_HUMAN	MYCBP-associated protein OS=Homo sapiens GN=MYCBPAP PE=1 SV=2	31	108085	4
626	PSA1_HUMAN	Proteasome subunit alpha type-1 OS=Homo sapiens GN=PSMA1 PE=1 SV=1	31	29537	4
641	UBIQ_HUMAN	Ubiquitin OS=Homo sapiens GN=RPS27A PE=1 SV=1	31	8560	4
618	K0913_HUMAN	Zinc finger SWIM domain-containing protein KIAA0913 OS=Homo sapiens GN=KIAA0913 PE=1 SV=1	31	197173	4
614	KLRAQ_HUMAN	KLRAQ motif-containing protein 1 OS=Homo sapiens GN=KLRAQ1 PE=1 SV=1	31	88260	4
677	OFD1_HUMAN	Oral-facial-digital syndrome 1 protein OS=Homo sapiens GN=OFD1 PE=1 SV=1	30	116599	4
680	VP33A_HUMAN	Vacuolar protein sorting-associated protein 33A OS=Homo sapiens GN=VPS33A PE=1 SV=1	30	67568	4
683	TBCD1_HUMAN	TBC1 domain family member 1 OS=Homo sapiens GN=TBC1D1 PE=1 SV=2	30	133000	4
671	SP100_HUMAN	Nuclear autoantigen Sp-100 OS=Homo sapiens GN=SP100 PE=1 SV=3	30	100354	4
656	TRI33_HUMAN	E3 ubiquitin-protein ligase TRIM33 OS=Homo sapiens GN=TRIM33 PE=1 SV=2	30	122444	4
669	KCC2G_HUMAN	Calcium/calmodulin-dependent protein kinase type II subunit gamma OS=Homo sapiens GN=CAMK2G PE=1 SV=3	30	62570	4
659	RBM15_HUMAN	Putative RNA-binding protein 15 OS=Homo sapiens GN=RBM15 PE=1 SV=2	30	107124	4
43	NEUM_HUMAN	Neuromodulin OS=Homo sapiens GN=GAP43 PE=1 SV=1	142	24788	3
46	CEND_HUMAN	Cell cycle exit and neuronal differentiation protein 1 OS=Homo sapiens GN=CEND1 PE=2 SV=1	137	14945	3
88	KCC2A_HUMAN	Calcium/calmodulin-dependent protein kinase type II subunit alpha OS=Homo sapiens GN=CAMK2A PE=1 SV=2	92	54054	3
92	NFASC_HUMAN	Neurofascin OS=Homo sapiens GN=NFASC PE=1 SV=4	90	149933	3
94	CHCH3_HUMAN	Coiled-coil-helix-coiled-coil-helix domain-containing protein 3, mitochondrial OS=Homo sapiens GN=CHCHD3 PE=1 SV=1	90	26136	3
95	CBR1_HUMAN	Carbonyl reductase [NADPH] 1 OS=Homo sapiens GN=CBR1 PE=1 SV=3	89	30356	3
109	SV2A_HUMAN	Synaptic vesicle glycoprotein 2A OS=Homo sapiens GN=SV2A PE=1 SV=1	82	82642	3
113	NDUA4_HUMAN	NADH dehydrogenase [ubiquinone] 1 alpha subcomplex subunit 4 OS=Homo sapiens GN=NDUFA4 PE=1 SV=1	80	9364	3
129	FSCN1_HUMAN	Fascin OS=Homo sapiens GN=FSCN1 PE=1 SV=3	73	54496	3
136	TPIS_HUMAN	Triosephosphate isomerase OS=Homo sapiens GN=TPI1 PE=1 SV=2	71	26653	3
133	UE2NL_HUMAN	Putative ubiquitin-conjugating enzyme E2 N-like OS=Homo sapiens GN=UBE2NL PE=5 SV=1	71	17366	3
147	SEPT8_HUMAN	Septin-8 OS=Homo sapiens GN=SEPT8 PE=1 SV=4	67	55721	3
153	DC1I1_HUMAN	Cytoplasmic dynein 1 intermediate chain 1 OS=Homo sapiens GN=DYNC1I1 PE=1 SV=2	66	72910	3
168	SNG3_HUMAN	Synaptogyrin-3 OS=Homo sapiens GN=SYNGR3 PE=2 SV=2	62	24539	3
169	GNAS2_HUMAN	Guanine nucleotide-binding protein G(s) subunit alpha isoforms short OS=Homo sapiens GN=GNAS PE=1 SV=1	62	45636	3
191	RAB5C_HUMAN	Ras-related protein Rab-5C OS=Homo sapiens GN=RAB5C PE=1 SV=2	57	23468	3
194	ODO2_HUMAN	Dihydrolipoyllysine-residue succinyltransferase component of 2-oxoglutarate dehydrogenase complex, mitochondrial OS=Homo sapiens GN=DLST PE=1 SV=3	57	48698	3
198	FRIH_HUMAN	Ferritin heavy chain OS=Homo sapiens GN=FTH1 PE=1 SV=2	56	21212	3
201	OPCM_HUMAN	Opioid-binding protein/cell adhesion molecule OS=Homo sapiens GN=OPCML PE=1 SV=1	56	37983	3
196	KCRU_HUMAN	Creatine kinase U-type, mitochondrial OS=Homo sapiens GN=CKMT1A PE=1 SV=1	56	47007	3
205	VISL1_HUMAN	Visinin-like protein 1 OS=Homo sapiens GN=VSNL1 PE=1 SV=2	55	22128	3
210	TRAP1_HUMAN	Heat shock protein 75 kDa, mitochondrial OS=Homo sapiens GN=TRAP1 PE=1 SV=3	55	80060	3
209	GNA13_HUMAN	Guanine nucleotide-binding protein subunit alpha-13 OS=Homo sapiens GN=GNA13 PE=1 SV=2	55	44022	3
215	GLSK_HUMAN	Glutaminase kidney isoform, mitochondrial OS=Homo sapiens GN=GLS PE=1 SV=1	54	73414	3
224	ES1_HUMAN	ES1 protein homolog, mitochondrial OS=Homo sapiens GN=C21orf33 PE=1 SV=3	53	28153	3
238	SCPDH_HUMAN	Probable saccharopine dehydrogenase OS=Homo sapiens GN=SCCPDH PE=1 SV=1	51	47121	3
251	FES_HUMAN	Tyrosine-protein kinase Fes/Fps OS=Homo sapiens GN=FES PE=1 SV=3	49	93438	3
280	PPIA_HUMAN	Peptidyl-prolyl cis-trans isomerase A OS=Homo sapiens GN=PPIA PE=1 SV=2	47	18001	3
291	CD47_HUMAN	Leukocyte surface antigen CD47 OS=Homo sapiens GN=CD47 PE=1 SV=1	46	35191	3
300	ODO1_HUMAN	2-oxoglutarate dehydrogenase, mitochondrial OS=Homo sapiens GN=OGDH PE=1 SV=3	45	115861	3
297	CAZA2_HUMAN	F-actin-capping protein subunit alpha-2 OS=Homo sapiens GN=CAPZA2 PE=1 SV=3	45	32929	3
332	ARI1B_HUMAN	AT-rich interactive domain-containing protein 1B OS=Homo sapiens GN=ARID1B PE=1 SV=2	42	235974	3
337	EAA2_HUMAN	Excitatory amino acid transporter 2 OS=Homo sapiens GN=SLC1A2 PE=1 SV=2	42	62064	3
340	GANAB_HUMAN	Neutral alpha-glucosidase AB OS=Homo sapiens GN=GANAB PE=1 SV=3	42	106807	3
380	SAHH2_HUMAN	Putative adenosylhomocysteinase 2 OS=Homo sapiens GN=AHCYL1 PE=1 SV=2	40	58913	3
375	LIPS_HUMAN	Hormone-sensitive lipase OS=Homo sapiens GN=LIPE PE=1 SV=4	40	116525	3
385	TPM1_HUMAN	Tropomyosin alpha-1 chain OS=Homo sapiens GN=TPM1 PE=1 SV=2	39	32689	3
396	LDHA_HUMAN	L-lactate dehydrogenase A chain OS=Homo sapiens GN=LDHA PE=1 SV=2	39	36665	3
429	BMR1A_HUMAN	Bone morphogenetic protein receptor type-1A OS=Homo sapiens GN=BMPR1A PE=1 SV=2	38	60158	3
405	SRRT_HUMAN	Serrate RNA effector molecule homolog OS=Homo sapiens GN=SRRT PE=1 SV=1	38	100604	3
413	WSB2_HUMAN	WD repeat and SOCS box-containing protein 2 OS=Homo sapiens GN=WSB2 PE=2 SV=1	38	45257	3
423	VPP3_HUMAN	V-type proton ATPase 116 kDa subunit a isoform 3 OS=Homo sapiens GN=TCIRG1 PE=1 SV=3	38	92908	3
436	VDAC3_HUMAN	Voltage-dependent anion-selective channel protein 3 OS=Homo sapiens GN=VDAC3 PE=1 SV=1	37	30639	3
461	CNTN5_HUMAN	Contactin-5 OS=Homo sapiens GN=CNTN5 PE=1 SV=2	36	120611	3
463	VKIND_HUMAN	Protein very KIND OS=Homo sapiens GN=KNDC1 PE=2 SV=2	36	191277	3
474	GPM6A_HUMAN	Neuronal membrane glycoprotein M6-a OS=Homo sapiens GN=GPM6A PE=1 SV=2	36	31188	3
481	KRT84_HUMAN	Keratin, type II cuticular Hb4 OS=Homo sapiens GN=KRT84 PE=1 SV=1	36	64855	3
466	Z518A_HUMAN	Zinc finger protein 518A OS=Homo sapiens GN=ZNF518A PE=1 SV=2	36	166676	3
464	SAHH3_HUMAN	Putative adenosylhomocysteinase 3 OS=Homo sapiens GN=AHCYL2 PE=1 SV=1	36	66678	3
491	SURF6_HUMAN	Surfeit locus protein 6 OS=Homo sapiens GN=SURF6 PE=1 SV=3	35	41426	3
523	SFR12_HUMAN	Splicing factor, arginine/serine-rich 12 OS=Homo sapiens GN=SFRS12 PE=1 SV=1	34	59345	3
529	CRYL1_HUMAN	Lambda-crystallin homolog OS=Homo sapiens GN=CRYL1 PE=1 SV=3	34	35396	3
521	IGS10_HUMAN	Immunoglobulin superfamily member 10 OS=Homo sapiens GN=IGSF10 PE=1 SV=1	34	290655	3
555	SYNM_HUMAN	Probable asparaginyl-tRNA synthetase, mitochondrial OS=Homo sapiens GN=NARS2 PE=1 SV=3	33	54056	3
539	GNA11_HUMAN	Guanine nucleotide-binding protein subunit alpha-11 OS=Homo sapiens GN=GNA11 PE=1 SV=2	33	42097	3
559	HECAM_HUMAN	Hepatocyte cell adhesion molecule OS=Homo sapiens GN=HEPACAM PE=1 SV=1	33	45998	3
599	CE041_HUMAN	UPF0474 protein C5orf41 OS=Homo sapiens GN=C5orf41 PE=1 SV=2	32	72104	3
573	ANXA6_HUMAN	Annexin A6 OS=Homo sapiens GN=ANXA6 PE=1 SV=3	32	75826	3
594	GABT_HUMAN	4-aminobutyrate aminotransferase, mitochondrial OS=Homo sapiens GN=ABAT PE=1 SV=3	32	56403	3
584	ATL1_HUMAN	ADAMTS-like protein 1 OS=Homo sapiens GN=ADAMTSL1 PE=1 SV=4	32	193284	3
577	F125B_HUMAN	Multivesicular body subunit 12B OS=Homo sapiens GN=FAM125B PE=1 SV=2	32	35597	3
632	HLTF_HUMAN	Helicase-like transcription factor OS=Homo sapiens GN=HLTF PE=1 SV=2	31	113857	3
643	DUS7_HUMAN	Dual specificity protein phosphatase 7 OS=Homo sapiens GN=DUSP7 PE=1 SV=3	31	40525	3
648	S3TC1_HUMAN	SH3 domain and tetratricopeptide repeats-containing protein 1 OS=Homo sapiens GN=SH3TC1 PE=1 SV=2	31	146852	3
646	ADNP_HUMAN	Activity-dependent neuroprotector homeobox protein OS=Homo sapiens GN=ADNP PE=1 SV=1	31	123485	3
619	DPS1_HUMAN	Decaprenyl-diphosphate synthase subunit 1 OS=Homo sapiens GN=PDSS1 PE=1 SV=1	31	46232	3
623	OVOS2_HUMAN	Ovostatin homolog 2 OS=Homo sapiens GN=OVOS2 PE=2 SV=2	31	161149	3
635	SQSTM_HUMAN	Sequestosome-1 OS=Homo sapiens GN=SQSTM1 PE=1 SV=1	31	47657	3
639	PROM2_HUMAN	Prominin-2 OS=Homo sapiens GN=PROM2 PE=1 SV=1	31	91825	3
630	RAB7A_HUMAN	Ras-related protein Rab-7a OS=Homo sapiens GN=RAB7A PE=1 SV=1	31	23475	3
673	SATT_HUMAN	Neutral amino acid transporter A OS=Homo sapiens GN=SLC1A4 PE=1 SV=1	30	55688	3
681	METK2_HUMAN	S-adenosylmethionine synthase isoform type-2 OS=Homo sapiens GN=MAT2A PE=1 SV=1	30	43633	3
657	DEN5B_HUMAN	DENN domain-containing protein 5B OS=Homo sapiens GN=DENND5B PE=1 SV=2	30	144927	3
655	BLM_HUMAN	Bloom syndrome protein OS=Homo sapiens GN=BLM PE=1 SV=1	30	158901	3
667	ZO1_HUMAN	Tight junction protein ZO-1 OS=Homo sapiens GN=TJP1 PE=1 SV=3	30	195340	3
674	PACN1_HUMAN	Protein kinase C and casein kinase substrate in neurons protein 1 OS=Homo sapiens GN=PACSIN1 PE=1 SV=1	30	50934	3
678	SBNO2_HUMAN	Protein strawberry notch homolog 2 OS=Homo sapiens GN=SBNO2 PE=2 SV=3	30	150181	3
93	ALDOC_HUMAN	Fructose-bisphosphate aldolase C OS=Homo sapiens GN=ALDOC PE=1 SV=2	90	39431	2
112	SEP13_HUMAN	Septin-13 OS=Homo sapiens GN=SEPT13 PE=2 SV=2	81	33130	2
125	AT1B2_HUMAN	Sodium/potassium-transporting ATPase subunit beta-2 OS=Homo sapiens GN=ATP1B2 PE=1 SV=3	76	33345	2
151	4F2_HUMAN	4F2 cell-surface antigen heavy chain OS=Homo sapiens GN=SLC3A2 PE=1 SV=3	66	67952	2
170	KCC2B_HUMAN	Calcium/calmodulin-dependent protein kinase type II subunit beta OS=Homo sapiens GN=CAMK2B PE=1 SV=2	61	72681	2
178	AT2B3_HUMAN	Plasma membrane calcium-transporting ATPase 3 OS=Homo sapiens GN=ATP2B3 PE=1 SV=3	59	134112	2
181	SAHH_HUMAN	Adenosylhomocysteinase OS=Homo sapiens GN=AHCY PE=1 SV=4	58	47685	2
208	FHL1_HUMAN	Four and a half LIM domains protein 1 OS=Homo sapiens GN=FHL1 PE=1 SV=4	55	36239	2
203	KAP3_HUMAN	cAMP-dependent protein kinase type II-beta regulatory subunit OS=Homo sapiens GN=PRKAR2B PE=1 SV=3	55	46273	2
219	COX2_HUMAN	Cytochrome c oxidase subunit 2 OS=Homo sapiens GN=MT-CO2 PE=1 SV=1	53	25548	2
216	NDRG2_HUMAN	Protein NDRG2 OS=Homo sapiens GN=NDRG2 PE=1 SV=2	53	40772	2
220	RAB2B_HUMAN	Ras-related protein Rab-2B OS=Homo sapiens GN=RAB2B PE=1 SV=1	53	24199	2
229	2AAA_HUMAN	Serine/threonine-protein phosphatase 2A 65 kDa regulatory subunit A alpha isoform OS=Homo sapiens GN=PPP2R1A PE=1 SV=4	52	65267	2
244	GNA12_HUMAN	Guanine nucleotide-binding protein subunit alpha-12 OS=Homo sapiens GN=GNA12 PE=1 SV=4	50	44251	2
257	SAP_HUMAN	Proactivator polypeptide OS=Homo sapiens GN=PSAP PE=1 SV=2	49	58074	2
255	BIN2_HUMAN	Bridging integrator 2 OS=Homo sapiens GN=BIN2 PE=1 SV=3	49	61837	2
258	DCA13_HUMAN	DDB1- and CUL4-associated factor 13 OS=Homo sapiens GN=DCAF13 PE=1 SV=2	48	51369	2
259	VA0D1_HUMAN	V-type proton ATPase subunit d 1 OS=Homo sapiens GN=ATP6V0D1 PE=1 SV=1	48	40303	2
276	GNAT1_HUMAN	Guanine nucleotide-binding protein G(t) subunit alpha-1 OS=Homo sapiens GN=GNAT1 PE=1 SV=5	47	40015	2
275	ODPA_HUMAN	Pyruvate dehydrogenase E1 component subunit alpha, somatic form, mitochondrial OS=Homo sapiens GN=PDHA1 PE=1 SV=3	47	43268	2
283	ARP2_HUMAN	Actin-related protein 2 OS=Homo sapiens GN=ACTR2 PE=1 SV=1	46	44732	2
284	SUCB1_HUMAN	Succinyl-CoA ligase [ADP-forming] subunit beta, mitochondrial OS=Homo sapiens GN=SUCLA2 PE=1 SV=3	46	50285	2
292	SCAM5_HUMAN	Secretory carrier-associated membrane protein 5 OS=Homo sapiens GN=SCAMP5 PE=1 SV=1	46	26087	2
345	UCHL1_HUMAN	Ubiquitin carboxyl-terminal hydrolase isozyme L1 OS=Homo sapiens GN=UCHL1 PE=1 SV=2	41	24808	2
354	GPC5B_HUMAN	G-protein coupled receptor family C group 5 member B OS=Homo sapiens GN=GPRC5B PE=2 SV=2	41	44766	2
378	1433S_HUMAN	14-3-3 protein sigma OS=Homo sapiens GN=SFN PE=1 SV=1	40	27757	2
370	LMLN_HUMAN	Leishmanolysin-like peptidase OS=Homo sapiens GN=LMLN PE=2 SV=2	40	73521	2
371	PHTF2_HUMAN	Putative homeodomain transcription factor 2 OS=Homo sapiens GN=PHTF2 PE=2 SV=2	40	88701	2
392	ETFB_HUMAN	Electron transfer flavoprotein subunit beta OS=Homo sapiens GN=ETFB PE=1 SV=3	39	27826	2
431	ATLA1_HUMAN	Atlastin-1 OS=Homo sapiens GN=ATL1 PE=1 SV=1	38	63503	2
451	THOC3_HUMAN	THO complex subunit 3 OS=Homo sapiens GN=THOC3 PE=1 SV=1	37	38747	2
442	KLOTB_HUMAN	Beta-klotho OS=Homo sapiens GN=KLB PE=1 SV=1	37	119732	2
476	SORCN_HUMAN	Sorcin OS=Homo sapiens GN=SRI PE=1 SV=1	36	21662	2
496	TCPQ_HUMAN	T-complex protein 1 subunit theta OS=Homo sapiens GN=CCT8 PE=1 SV=4	35	59583	2
497	SIRB1_HUMAN	Signal-regulatory protein beta-1 OS=Homo sapiens GN=SIRPB1 PE=1 SV=4	35	43202	2
531	SHC2_HUMAN	SHC-transforming protein 2 OS=Homo sapiens GN=SHC2 PE=1 SV=4	34	61877	2
536	COX41_HUMAN	Cytochrome c oxidase subunit 4 isoform 1, mitochondrial OS=Homo sapiens GN=COX4I1 PE=1 SV=1	34	19564	2
541	SH3G1_HUMAN	Endophilin-A2 OS=Homo sapiens GN=SH3GL1 PE=1 SV=1	33	41464	2
547	STX1A_HUMAN	Syntaxin-1A OS=Homo sapiens GN=STX1A PE=1 SV=1	33	33003	2
540	SEPT6_HUMAN	Septin-6 OS=Homo sapiens GN=SEPT6 PE=1 SV=4	33	49685	2
595	SYNC_HUMAN	Asparaginyl-tRNA synthetase, cytoplasmic OS=Homo sapiens GN=NARS PE=1 SV=1	32	62903	2
625	VAMP2_HUMAN	Vesicle-associated membrane protein 2 OS=Homo sapiens GN=VAMP2 PE=1 SV=3	31	12655	2
631	DAB1_HUMAN	Disabled homolog 1 OS=Homo sapiens GN=DAB1 PE=1 SV=3	31	63735	2
633	CC132_HUMAN	Coiled-coil domain-containing protein 132 OS=Homo sapiens GN=CCDC132 PE=1 SV=3	31	111104	2
644	JKIP2_HUMAN	Janus kinase and microtubule-interacting protein 2 OS=Homo sapiens GN=JAKMIP2 PE=2 SV=1	31	94875	2
652	TMM9B_HUMAN	Transmembrane protein 9B OS=Homo sapiens GN=TMEM9B PE=1 SV=1	30	22517	2
664	MTL10_HUMAN	Methyltransferase-like protein 10 OS=Homo sapiens GN=METTL10 PE=1 SV=2	30	31810	2
