# Supplementary material for: Partitioning the Proteome: Phase Separation for Targeted Analysis of Membrane Proteins in Human Post-Mortem Brain
Source: PLoS One. 2012 Jun 22;7(6):e39509. doi: 10.1371/journal.pone.0039509 (PMC3382145; doi:10.1371/journal.pone.0039509)
Supplement: Table S4 — Proteins identified in DT2 by LC-MS/MS. The protein Score, Mass, and number of Peptides identified for each protein are listed in columns D, E, and F respectively. (XLS) [file pone.0039509.s006.xls]

## Sheet: Table S4_DT2 proteins
TABLE S4: PROTEINS IDENTIFIED IN DT2
prot_hit_num	prot_acc	prot_desc	prot_score	prot_mass	prot_matches
24	TITIN_HUMAN	Titin OS=Homo sapiens GN=TTN PE=1 SV=2	240	3813810	78
2	ACTB_HUMAN	Actin, cytoplasmic 1 OS=Homo sapiens GN=ACTB PE=1 SV=1	513	41710	37
82	SYNE1_HUMAN	Nesprin-1 OS=Homo sapiens GN=SYNE1 PE=1 SV=3	130	1010398	32
1	AT1A1_HUMAN	Sodium/potassium-transporting ATPase subunit alpha-1 OS=Homo sapiens GN=ATP1A1 PE=1 SV=1	596	112824	29
4	AT1A3_HUMAN	Sodium/potassium-transporting ATPase subunit alpha-3 OS=Homo sapiens GN=ATP1A3 PE=1 SV=3	484	111677	29
6	AT1A2_HUMAN	Sodium/potassium-transporting ATPase subunit alpha-2 OS=Homo sapiens GN=ATP1A2 PE=1 SV=1	463	112193	28
3	BASP1_HUMAN	Brain acid soluble protein 1 OS=Homo sapiens GN=BASP1 PE=1 SV=2	511	22680	24
9	GNAO_HUMAN	Guanine nucleotide-binding protein G(o) subunit alpha OS=Homo sapiens GN=GNAO1 PE=1 SV=4	351	40025	24
11	ACTA_HUMAN	Actin, aortic smooth muscle OS=Homo sapiens GN=ACTA2 PE=1 SV=1	326	41982	24
5	STXB1_HUMAN	Syntaxin-binding protein 1 OS=Homo sapiens GN=STXBP1 PE=1 SV=1	463	67526	22
135	OBSCN_HUMAN	Obscurin OS=Homo sapiens GN=OBSCN PE=1 SV=3	87	867940	20
7	ATPB_HUMAN	ATP synthase subunit beta, mitochondrial OS=Homo sapiens GN=ATP5B PE=1 SV=3	455	56525	19
29	CLH1_HUMAN	Clathrin heavy chain 1 OS=Homo sapiens GN=CLTC PE=1 SV=5	228	191493	19
81	PLEC1_HUMAN	Plectin-1 OS=Homo sapiens GN=PLEC1 PE=1 SV=3	130	531466	19
13	DPYL2_HUMAN	Dihydropyrimidinase-related protein 2 OS=Homo sapiens GN=DPYSL2 PE=1 SV=1	300	62255	18
110	EVPL_HUMAN	Envoplakin OS=Homo sapiens GN=EVPL PE=1 SV=3	106	231463	18
16	TBB2A_HUMAN	Tubulin beta-2A chain OS=Homo sapiens GN=TUBB2A PE=1 SV=1	257	49875	17
68	ACTBL_HUMAN	Beta-actin-like protein 2 OS=Homo sapiens GN=ACTBL2 PE=1 SV=2	142	41976	17
27	IMMT_HUMAN	Mitochondrial inner membrane protein OS=Homo sapiens GN=IMMT PE=1 SV=1	231	83626	16
121	PCNT_HUMAN	Pericentrin OS=Homo sapiens GN=PCNT PE=1 SV=3	93	377849	16
212	MACF1_HUMAN	Microtubule-actin cross-linking factor 1, isoforms 1/2/3/5 OS=Homo sapiens GN=MACF1 PE=1 SV=3	61	620034	16
532	AHNK_HUMAN	Neuroblast differentiation-associated protein AHNAK OS=Homo sapiens GN=AHNAK PE=1 SV=2	37	628699	16
15	TBB3_HUMAN	Tubulin beta-3 chain OS=Homo sapiens GN=TUBB3 PE=1 SV=2	269	50400	15
48	SPTB2_HUMAN	Spectrin beta chain, brain 1 OS=Homo sapiens GN=SPTBN1 PE=1 SV=2	170	274439	15
140	VP13C_HUMAN	Vacuolar protein sorting-associated protein 13C OS=Homo sapiens GN=VPS13C PE=1 SV=1	85	422124	15
226	BPA1_HUMAN	Bullous pemphigoid antigen 1 OS=Homo sapiens GN=DST PE=1 SV=4	59	860127	15
242	MACF4_HUMAN	Microtubule-actin cross-linking factor 1, isoform 4 OS=Homo sapiens GN=MACF1 PE=1 SV=2	57	669721	15
254	UTRO_HUMAN	Utrophin OS=Homo sapiens GN=UTRN PE=1 SV=2	55	394220	15
18	TBB5_HUMAN	Tubulin beta chain OS=Homo sapiens GN=TUBB PE=1 SV=2	254	49639	14
33	SYN1_HUMAN	Synapsin-1 OS=Homo sapiens GN=SYN1 PE=1 SV=3	209	74066	14
139	SPTN2_HUMAN	Spectrin beta chain, brain 2 OS=Homo sapiens GN=SPTBN2 PE=1 SV=2	86	271127	14
156	YM018_HUMAN	Uncharacterized protein FLJ40176 OS=Homo sapiens PE=2 SV=2	76	277778	14
184	LAMA5_HUMAN	Laminin subunit alpha-5 OS=Homo sapiens GN=LAMA5 PE=1 SV=7	66	399540	14
206	XIRP2_HUMAN	Xin actin-binding repeat-containing protein 2 OS=Homo sapiens GN=XIRP2 PE=1 SV=2	62	382063	14
236	RYR3_HUMAN	Ryanodine receptor 3 OS=Homo sapiens GN=RYR3 PE=1 SV=2	57	551578	14
300	EPIPL_HUMAN	Epiplakin OS=Homo sapiens GN=EPPK1 PE=1 SV=1	48	552754	14
336	MY18B_HUMAN	Myosin-XVIIIb OS=Homo sapiens GN=MYO18B PE=1 SV=1	46	285008	14
8	GFAP_HUMAN	Glial fibrillary acidic protein OS=Homo sapiens GN=GFAP PE=1 SV=1	360	49850	13
34	TBB2B_HUMAN	Tubulin beta-2B chain OS=Homo sapiens GN=TUBB2B PE=1 SV=1	209	49921	13
253	WDR87_HUMAN	WD repeat-containing protein 87 OS=Homo sapiens GN=WDR87 PE=2 SV=3	55	332975	13
277	MYH10_HUMAN	Myosin-10 OS=Homo sapiens GN=MYH10 PE=1 SV=3	51	228858	13
10	ATPA_HUMAN	ATP synthase subunit alpha, mitochondrial OS=Homo sapiens GN=ATP5A1 PE=1 SV=1	337	59714	12
20	KCRB_HUMAN	Creatine kinase B-type OS=Homo sapiens GN=CKB PE=1 SV=1	249	42617	12
32	TBB2C_HUMAN	Tubulin beta-2C chain OS=Homo sapiens GN=TUBB2C PE=1 SV=1	210	49799	12
38	POTEE_HUMAN	POTE ankyrin domain family member E OS=Homo sapiens GN=POTEE PE=1 SV=3	202	121286	12
40	TBA4A_HUMAN	Tubulin alpha-4A chain OS=Homo sapiens GN=TUBA4A PE=1 SV=1	195	49892	12
75	SPTA2_HUMAN	Spectrin alpha chain, brain OS=Homo sapiens GN=SPTAN1 PE=1 SV=3	136	284364	12
87	VDAC2_HUMAN	Voltage-dependent anion-selective channel protein 2 OS=Homo sapiens GN=VDAC2 PE=1 SV=2	127	31547	12
192	KI67_HUMAN	Antigen KI-67 OS=Homo sapiens GN=MKI67 PE=1 SV=2	65	358474	12
259	DYHC2_HUMAN	Cytoplasmic dynein 2 heavy chain 1 OS=Homo sapiens GN=DYNC2H1 PE=1 SV=3	53	492283	12
295	APOB_HUMAN	Apolipoprotein B-100 OS=Homo sapiens GN=APOB PE=1 SV=1	48	515241	12
296	RYR2_HUMAN	Ryanodine receptor 2 OS=Homo sapiens GN=RYR2 PE=1 SV=2	48	564380	12
319	ZN407_HUMAN	Zinc finger protein 407 OS=Homo sapiens GN=ZNF407 PE=2 SV=2	47	247211	12
391	GOGB1_HUMAN	Golgin subfamily B member 1 OS=Homo sapiens GN=GOLGB1 PE=1 SV=2	42	375790	12
699	SMG1_HUMAN	Serine/threonine-protein kinase SMG1 OS=Homo sapiens GN=SMG1 PE=1 SV=2	32	410002	12
17	AT2B4_HUMAN	Plasma membrane calcium-transporting ATPase 4 OS=Homo sapiens GN=ATP2B4 PE=1 SV=2	257	137833	11
19	HSP7C_HUMAN	Heat shock cognate 71 kDa protein OS=Homo sapiens GN=HSPA8 PE=1 SV=1	249	70854	11
23	HXK1_HUMAN	Hexokinase-1 OS=Homo sapiens GN=HK1 PE=1 SV=3	240	102420	11
31	TBA1A_HUMAN	Tubulin alpha-1A chain OS=Homo sapiens GN=TUBA1A PE=1 SV=1	211	50104	11
41	HBB_HUMAN	Hemoglobin subunit beta OS=Homo sapiens GN=HBB PE=1 SV=2	190	15988	11
58	NAC2_HUMAN	Sodium/calcium exchanger 2 OS=Homo sapiens GN=SLC8A2 PE=2 SV=2	156	100304	11
59	VDAC1_HUMAN	Voltage-dependent anion-selective channel protein 1 OS=Homo sapiens GN=VDAC1 PE=1 SV=2	155	30754	11
117	SHPS1_HUMAN	Tyrosine-protein phosphatase non-receptor type substrate 1 OS=Homo sapiens GN=SIRPA PE=1 SV=1	96	54779	11
150	BSN_HUMAN	Protein bassoon OS=Homo sapiens GN=BSN PE=1 SV=4	78	416214	11
151	DYH9_HUMAN	Dynein heavy chain 9, axonemal OS=Homo sapiens GN=DNAH9 PE=1 SV=2	78	511579	11
166	VP13D_HUMAN	Vacuolar protein sorting-associated protein 13D OS=Homo sapiens GN=VPS13D PE=1 SV=1	72	491535	11
191	DYH5_HUMAN	Dynein heavy chain 5, axonemal OS=Homo sapiens GN=DNAH5 PE=1 SV=3	65	528684	11
219	NAV2_HUMAN	Neuron navigator 2 OS=Homo sapiens GN=NAV2 PE=1 SV=2	60	267968	11
241	PDZD2_HUMAN	PDZ domain-containing protein 2 OS=Homo sapiens GN=PDZD2 PE=1 SV=4	57	301455	11
250	CMYA5_HUMAN	Cardiomyopathy-associated protein 5 OS=Homo sapiens GN=CMYA5 PE=1 SV=3	56	448935	11
262	DYH6_HUMAN	Dynein heavy chain 6, axonemal OS=Homo sapiens GN=DNAH6 PE=1 SV=3	53	475679	11
266	CGNL1_HUMAN	Cingulin-like protein 1 OS=Homo sapiens GN=CGNL1 PE=1 SV=1	53	148955	11
287	MYH14_HUMAN	Myosin-14 OS=Homo sapiens GN=MYH14 PE=1 SV=1	49	227863	11
326	TNC18_HUMAN	Trinucleotide repeat-containing gene 18 protein OS=Homo sapiens GN=TNRC18 PE=1 SV=3	46	314326	11
361	HERC1_HUMAN	Probable E3 ubiquitin-protein ligase HERC1 OS=Homo sapiens GN=HERC1 PE=1 SV=2	44	531891	11
575	GOGA4_HUMAN	Golgin subfamily A member 4 OS=Homo sapiens GN=GOLGA4 PE=1 SV=1	35	260980	11
633	IFNK_HUMAN	Interferon kappa OS=Homo sapiens GN=IFNK PE=1 SV=1	33	25203	11
639	ANK2_HUMAN	Ankyrin-2 OS=Homo sapiens GN=ANK2 PE=1 SV=3	33	429990	11
21	NSF_HUMAN	Vesicle-fusing ATPase OS=Homo sapiens GN=NSF PE=1 SV=3	246	82542	10
35	HS90B_HUMAN	Heat shock protein HSP 90-beta OS=Homo sapiens GN=HSP90AB1 PE=1 SV=4	209	83212	10
44	ENOG_HUMAN	Gamma-enolase OS=Homo sapiens GN=ENO2 PE=1 SV=3	187	47239	10
45	CN37_HUMAN	2~,3~-cyclic-nucleotide 3~-phosphodiesterase OS=Homo sapiens GN=CNP PE=1 SV=2	184	47549	10
50	DYN1_HUMAN	Dynamin-1 OS=Homo sapiens GN=DNM1 PE=1 SV=2	169	97347	10
54	SYN2_HUMAN	Synapsin-2 OS=Homo sapiens GN=SYN2 PE=1 SV=3	162	62808	10
62	MAP6_HUMAN	Microtubule-associated protein 6 OS=Homo sapiens GN=MAP6 PE=1 SV=2	149	86452	10
66	NFASC_HUMAN	Neurofascin OS=Homo sapiens GN=NFASC PE=1 SV=4	144	149933	10
71	RAB1A_HUMAN	Ras-related protein Rab-1A OS=Homo sapiens GN=RAB1A PE=1 SV=3	140	22663	10
83	RAB1B_HUMAN	Ras-related protein Rab-1B OS=Homo sapiens GN=RAB1B PE=1 SV=1	129	22157	10
162	ASAP1_HUMAN	Arf-GAP with SH3 domain, ANK repeat and PH domain-containing protein 1 OS=Homo sapiens GN=ASAP1 PE=1 SV=4	74	125420	10
169	MAST4_HUMAN	Microtubule-associated serine/threonine-protein kinase 4 OS=Homo sapiens GN=MAST4 PE=1 SV=3	71	284202	10
180	LYST_HUMAN	Lysosomal-trafficking regulator OS=Homo sapiens GN=LYST PE=1 SV=3	67	428866	10
245	DOC11_HUMAN	Dedicator of cytokinesis protein 11 OS=Homo sapiens GN=DOCK11 PE=1 SV=2	56	237519	10
302	ANR12_HUMAN	Ankyrin repeat domain-containing protein 12 OS=Homo sapiens GN=ANKRD12 PE=1 SV=3	48	235507	10
307	CAC1E_HUMAN	Voltage-dependent R-type calcium channel subunit alpha-1E OS=Homo sapiens GN=CACNA1E PE=1 SV=3	48	261564	10
325	SETX_HUMAN	Probable helicase senataxin OS=Homo sapiens GN=SETX PE=1 SV=4	46	302689	10
381	K1109_HUMAN	Uncharacterized protein KIAA1109 OS=Homo sapiens GN=KIAA1109 PE=1 SV=1	43	554946	10
419	SRRM2_HUMAN	Serine/arginine repetitive matrix protein 2 OS=Homo sapiens GN=SRRM2 PE=1 SV=2	41	299438	10
447	SPTN5_HUMAN	Spectrin beta chain, brain 4 OS=Homo sapiens GN=SPTBN5 PE=1 SV=1	40	416579	10
494	SPEG_HUMAN	Striated muscle preferentially expressed protein kinase OS=Homo sapiens GN=SPEG PE=1 SV=4	38	354071	10
12	AT2B1_HUMAN	Plasma membrane calcium-transporting ATPase 1 OS=Homo sapiens GN=ATP2B1 PE=1 SV=3	317	138668	9
14	NEUM_HUMAN	Neuromodulin OS=Homo sapiens GN=GAP43 PE=1 SV=1	299	24788	9
22	ENOA_HUMAN	Alpha-enolase OS=Homo sapiens GN=ENO1 PE=1 SV=2	245	47139	9
25	NNTM_HUMAN	NAD(P) transhydrogenase, mitochondrial OS=Homo sapiens GN=NNT PE=1 SV=3	238	113823	9
36	CALX_HUMAN	Calnexin OS=Homo sapiens GN=CANX PE=1 SV=2	208	67526	9
46	CNTN1_HUMAN	Contactin-1 OS=Homo sapiens GN=CNTN1 PE=1 SV=1	174	113249	9
52	HS90A_HUMAN	Heat shock protein HSP 90-alpha OS=Homo sapiens GN=HSP90AA1 PE=1 SV=5	168	84607	9
63	EAA1_HUMAN	Excitatory amino acid transporter 1 OS=Homo sapiens GN=SLC1A3 PE=1 SV=1	149	59534	9
111	ATP4A_HUMAN	Potassium-transporting ATPase alpha chain 1 OS=Homo sapiens GN=ATP4A PE=2 SV=5	105	114045	9
170	MDN1_HUMAN	Midasin OS=Homo sapiens GN=MDN1 PE=1 SV=2	71	632420	9
175	MRCKA_HUMAN	Serine/threonine-protein kinase MRCK alpha OS=Homo sapiens GN=CDC42BPA PE=1 SV=1	68	197182	9
189	DYH8_HUMAN	Dynein heavy chain 8, axonemal OS=Homo sapiens GN=DNAH8 PE=1 SV=2	65	514335	9
217	MAST2_HUMAN	Microtubule-associated serine/threonine-protein kinase 2 OS=Homo sapiens GN=MAST2 PE=1 SV=2	60	196315	9
218	CENPF_HUMAN	Centromere protein F OS=Homo sapiens GN=CENPF PE=1 SV=2	60	367537	9
234	DYH3_HUMAN	Dynein heavy chain 3, axonemal OS=Homo sapiens GN=DNAH3 PE=2 SV=1	57	470468	9
248	DMD_HUMAN	Dystrophin OS=Homo sapiens GN=DMD PE=1 SV=2	56	426426	9
252	PERQ2_HUMAN	PERQ amino acid-rich with GYF domain-containing protein 2 OS=Homo sapiens GN=GIGYF2 PE=1 SV=1	55	149978	9
260	GCF_HUMAN	GC-rich sequence DNA-binding factor OS=Homo sapiens GN=TCF9 PE=1 SV=2	53	89329	9
281	CC88B_HUMAN	Coiled-coil domain-containing protein 88B OS=Homo sapiens GN=CCDC88B PE=1 SV=1	50	164710	9
306	ZC3HD_HUMAN	Zinc finger CCCH domain-containing protein 13 OS=Homo sapiens GN=ZC3H13 PE=1 SV=1	48	196519	9
335	STAR9_HUMAN	StAR-related lipid transfer protein 9 OS=Homo sapiens GN=STARD9 PE=2 SV=2	46	506435	9
383	ANK3_HUMAN	Ankyrin-3 OS=Homo sapiens GN=ANK3 PE=1 SV=3	43	480113	9
384	DYH2_HUMAN	Dynein heavy chain 2, axonemal OS=Homo sapiens GN=DNAH2 PE=1 SV=3	43	507375	9
400	GCN1L_HUMAN	Translational activator GCN1 OS=Homo sapiens GN=GCN1L1 PE=1 SV=6	42	292572	9
401	CENPJ_HUMAN	Centromere protein J OS=Homo sapiens GN=CENPJ PE=1 SV=2	42	152906	9
421	EXPH5_HUMAN	Exophilin-5 OS=Homo sapiens GN=EXPH5 PE=1 SV=3	41	222382	9
426	ITA6_HUMAN	Integrin alpha-6 OS=Homo sapiens GN=ITGA6 PE=1 SV=4	41	126553	9
428	PRD15_HUMAN	PR domain zinc finger protein 15 OS=Homo sapiens GN=PRDM15 PE=2 SV=4	41	169161	9
453	FRYL_HUMAN	Protein furry homolog-like OS=Homo sapiens GN=FRYL PE=1 SV=2	39	339383	9
468	RGPD5_HUMAN	RANBP2-like and GRIP domain-containing protein 5/6 OS=Homo sapiens GN=RGPD5 PE=1 SV=3	39	198800	9
503	AHNK2_HUMAN	Protein AHNAK2 OS=Homo sapiens GN=AHNAK2 PE=1 SV=2	37	616242	9
510	GBF1_HUMAN	Golgi-specific brefeldin A-resistance guanine nucleotide exchange factor 1 OS=Homo sapiens GN=GBF1 PE=1 SV=2	37	206315	9
518	SPTN4_HUMAN	Spectrin beta chain, brain 3 OS=Homo sapiens GN=SPTBN4 PE=1 SV=2	37	288808	9
520	BRPF3_HUMAN	Bromodomain and PHD finger-containing protein 3 OS=Homo sapiens GN=BRPF3 PE=1 SV=2	37	135660	9
524	KI26B_HUMAN	Kinesin-like protein KIF26B OS=Homo sapiens GN=KIF26B PE=1 SV=1	37	223744	9
531	NCOR1_HUMAN	Nuclear receptor corepressor 1 OS=Homo sapiens GN=NCOR1 PE=1 SV=2	37	270044	9
548	AKAP9_HUMAN	A-kinase anchor protein 9 OS=Homo sapiens GN=AKAP9 PE=1 SV=3	36	453387	9
783	GRIN1_HUMAN	G protein-regulated inducer of neurite outgrowth 1 OS=Homo sapiens GN=GPRIN1 PE=1 SV=2	30	102336	9
806	RLF_HUMAN	Zinc finger protein Rlf OS=Homo sapiens GN=RLF PE=1 SV=2	30	217813	9
28	STX1B_HUMAN	Syntaxin-1B OS=Homo sapiens GN=STX1B PE=2 SV=1	231	33224	8
51	TBB4_HUMAN	Tubulin beta-4 chain OS=Homo sapiens GN=TUBB4 PE=1 SV=2	169	49554	8
56	TBB6_HUMAN	Tubulin beta-6 chain OS=Homo sapiens GN=TUBB6 PE=1 SV=1	158	49825	8
77	MYPR_HUMAN	Myelin proteolipid protein OS=Homo sapiens GN=PLP1 PE=1 SV=2	136	30057	8
100	VPP1_HUMAN	V-type proton ATPase 116 kDa subunit a isoform 1 OS=Homo sapiens GN=ATP6V0A1 PE=1 SV=3	114	96350	8
119	HBA_HUMAN	Hemoglobin subunit alpha OS=Homo sapiens GN=HBA1 PE=1 SV=2	96	15248	8
127	GNAI2_HUMAN	Guanine nucleotide-binding protein G(i) subunit alpha-2 OS=Homo sapiens GN=GNAI2 PE=1 SV=3	91	40425	8
143	DYHC1_HUMAN	Cytoplasmic dynein 1 heavy chain 1 OS=Homo sapiens GN=DYNC1H1 PE=1 SV=5	84	532072	8
179	DYH11_HUMAN	Dynein heavy chain 11, axonemal OS=Homo sapiens GN=DNAH11 PE=1 SV=2	67	520681	8
181	LMNA_HUMAN	Lamin-A/C OS=Homo sapiens GN=LMNA PE=1 SV=1	67	74095	8
209	CF174_HUMAN	Uncharacterized protein C6orf174 OS=Homo sapiens GN=C6orf174 PE=2 SV=1	61	103136	8
220	NSD1_HUMAN	Histone-lysine N-methyltransferase, H3 lysine-36 and H4 lysine-20 specific OS=Homo sapiens GN=NSD1 PE=1 SV=1	60	296464	8
233	RECQ4_HUMAN	ATP-dependent DNA helicase Q4 OS=Homo sapiens GN=RECQL4 PE=1 SV=1	58	132993	8
244	CDK13_HUMAN	Cell division protein kinase 13 OS=Homo sapiens GN=CDK13 PE=1 SV=2	56	164823	8
272	CNTLN_HUMAN	Centlein OS=Homo sapiens GN=CNTLN PE=2 SV=4	51	161516	8
273	BAHC1_HUMAN	BAH and coiled-coil domain-containing protein 1 OS=Homo sapiens GN=BAHCC1 PE=1 SV=3	51	276760	8
283	ASPM_HUMAN	Abnormal spindle-like microcephaly-associated protein OS=Homo sapiens GN=ASPM PE=1 SV=2	50	409540	8
284	APC_HUMAN	Adenomatous polyposis coli protein OS=Homo sapiens GN=APC PE=1 SV=2	50	311455	8
299	DIP2A_HUMAN	Disco-interacting protein 2 homolog A OS=Homo sapiens GN=DIP2A PE=1 SV=2	48	170261	8
315	SMC2_HUMAN	Structural maintenance of chromosomes protein 2 OS=Homo sapiens GN=SMC2 PE=1 SV=2	48	135572	8
322	CNDG2_HUMAN	Condensin-2 complex subunit G2 OS=Homo sapiens GN=NCAPG2 PE=1 SV=1	47	130876	8
327	PR285_HUMAN	Peroxisomal proliferator-activated receptor A-interacting complex 285 kDa protein OS=Homo sapiens GN=PRIC285 PE=1 SV=5	46	294511	8
328	MUC16_HUMAN	Mucin-16 OS=Homo sapiens GN=MUC16 PE=1 SV=2	46	2351813	8
343	GPR98_HUMAN	G-protein coupled receptor 98 OS=Homo sapiens GN=GPR98 PE=1 SV=1	45	692242	8
346	DESP_HUMAN	Desmoplakin OS=Homo sapiens GN=DSP PE=1 SV=3	45	331569	8
349	DOT1L_HUMAN	Histone-lysine N-methyltransferase, H3 lysine-79 specific OS=Homo sapiens GN=DOT1L PE=1 SV=2	45	184740	8
370	VIGLN_HUMAN	Vigilin OS=Homo sapiens GN=HDLBP PE=1 SV=2	44	141368	8
392	ABCAD_HUMAN	ATP-binding cassette sub-family A member 13 OS=Homo sapiens GN=ABCA13 PE=2 SV=2	42	575871	8
395	KIF15_HUMAN	Kinesin-like protein KIF15 OS=Homo sapiens GN=KIF15 PE=1 SV=1	42	160061	8
424	VKIND_HUMAN	Protein very KIND OS=Homo sapiens GN=KNDC1 PE=2 SV=2	41	191277	8
438	CROCC_HUMAN	Rootletin OS=Homo sapiens GN=CROCC PE=1 SV=1	40	228388	8
477	EPC2_HUMAN	Enhancer of polycomb homolog 2 OS=Homo sapiens GN=EPC2 PE=1 SV=2	38	91038	8
481	APC2_HUMAN	Adenomatous polyposis coli protein 2 OS=Homo sapiens GN=APC2 PE=1 SV=1	38	243799	8
502	FMN1_HUMAN	Formin-1 OS=Homo sapiens GN=FMN1 PE=1 SV=2	37	157448	8
517	MINT_HUMAN	Msx2-interacting protein OS=Homo sapiens GN=SPEN PE=1 SV=1	37	402004	8
560	NBAS_HUMAN	Neuroblastoma-amplified sequence OS=Homo sapiens GN=NBAS PE=1 SV=2	35	268401	8
600	TRIO_HUMAN	Triple functional domain protein OS=Homo sapiens GN=TRIO PE=1 SV=2	34	346683	8
630	ASH1L_HUMAN	Probable histone-lysine N-methyltransferase ASH1L OS=Homo sapiens GN=ASH1L PE=1 SV=2	33	332582	8
645	SACS_HUMAN	Sacsin OS=Homo sapiens GN=SACS PE=1 SV=2	33	520795	8
655	PLXC1_HUMAN	Plexin-C1 OS=Homo sapiens GN=PLXNC1 PE=1 SV=1	33	175630	8
661	R1AB_CVHSA	Replicase polyprotein 1ab OS=Human SARS coronavirus GN=rep PE=1 SV=1	33	789736	8
698	CO1A1_HUMAN	Collagen alpha-1(I) chain OS=Homo sapiens GN=COL1A1 PE=1 SV=5	32	138857	8
703	ZN469_HUMAN	Zinc finger protein 469 OS=Homo sapiens GN=ZNF469 PE=1 SV=3	32	409949	8
705	CHSTD_HUMAN	Carbohydrate sulfotransferase 13 OS=Homo sapiens GN=CHST13 PE=2 SV=1	32	38896	8
728	ZFHX3_HUMAN	Zinc finger homeobox protein 3 OS=Homo sapiens GN=ZFHX3 PE=1 SV=2	31	404165	8
748	RPC1_HUMAN	DNA-directed RNA polymerase III subunit RPC1 OS=Homo sapiens GN=POLR3A PE=1 SV=2	31	155542	8
757	BA2L2_HUMAN	Protein BAT2-like 2 OS=Homo sapiens GN=BAT2L2 PE=1 SV=2	31	316845	8
771	MLL1_HUMAN	Histone-lysine N-methyltransferase MLL OS=Homo sapiens GN=MLL PE=1 SV=5	30	431497	8
812	AFF1_HUMAN	AF4/FMR2 family member 1 OS=Homo sapiens GN=AFF1 PE=1 SV=1	30	131341	8
39	HSP71_HUMAN	Heat shock 70 kDa protein 1A/1B OS=Homo sapiens GN=HSPA1A PE=1 SV=5	201	70009	7
42	IDH3A_HUMAN	Isocitrate dehydrogenase [NAD] subunit alpha, mitochondrial OS=Homo sapiens GN=IDH3A PE=1 SV=1	187	39566	7
43	HS71L_HUMAN	Heat shock 70 kDa protein 1-like OS=Homo sapiens GN=HSPA1L PE=1 SV=2	187	70331	7
47	AT2A2_HUMAN	Sarcoplasmic/endoplasmic reticulum calcium ATPase 2 OS=Homo sapiens GN=ATP2A2 PE=1 SV=1	173	114683	7
53	SYT1_HUMAN	Synaptotagmin-1 OS=Homo sapiens GN=SYT1 PE=1 SV=1	166	47543	7
55	IGSF8_HUMAN	Immunoglobulin superfamily member 8 OS=Homo sapiens GN=IGSF8 PE=1 SV=1	162	64994	7
60	SERA_HUMAN	D-3-phosphoglycerate dehydrogenase OS=Homo sapiens GN=PHGDH PE=1 SV=4	155	56614	7
70	STX1A_HUMAN	Syntaxin-1A OS=Homo sapiens GN=STX1A PE=1 SV=1	140	33003	7
73	ACON_HUMAN	Aconitate hydratase, mitochondrial OS=Homo sapiens GN=ACO2 PE=1 SV=2	138	85372	7
78	ODPA_HUMAN	Pyruvate dehydrogenase E1 component subunit alpha, somatic form, mitochondrial OS=Homo sapiens GN=PDHA1 PE=1 SV=3	130	43268	7
79	HSP72_HUMAN	Heat shock-related 70 kDa protein 2 OS=Homo sapiens GN=HSPA2 PE=1 SV=1	130	69978	7
90	ADT2_HUMAN	ADP/ATP translocase 2 OS=Homo sapiens GN=SLC25A5 PE=1 SV=6	124	32874	7
94	QCR2_HUMAN	Cytochrome b-c1 complex subunit 2, mitochondrial OS=Homo sapiens GN=UQCRC2 PE=1 SV=3	121	48413	7
95	MAP2_HUMAN	Microtubule-associated protein 2 OS=Homo sapiens GN=MAP2 PE=1 SV=4	120	199404	7
101	IDHP_HUMAN	Isocitrate dehydrogenase [NADP], mitochondrial OS=Homo sapiens GN=IDH2 PE=1 SV=2	113	50877	7
103	ODO1_HUMAN	2-oxoglutarate dehydrogenase, mitochondrial OS=Homo sapiens GN=OGDH PE=1 SV=3	113	115861	7
104	UCRIL_HUMAN	Putative cytochrome b-c1 complex subunit Rieske-like protein 1 OS=Homo sapiens GN=UQCRFSL1 PE=5 SV=1	112	30796	7
107	NDUS1_HUMAN	NADH-ubiquinone oxidoreductase 75 kDa subunit, mitochondrial OS=Homo sapiens GN=NDUFS1 PE=1 SV=3	108	79417	7
108	2AAA_HUMAN	Serine/threonine-protein phosphatase 2A 65 kDa regulatory subunit A alpha isoform OS=Homo sapiens GN=PPP2R1A PE=1 SV=4	108	65267	7
112	ADT3_HUMAN	ADP/ATP translocase 3 OS=Homo sapiens GN=SLC25A6 PE=1 SV=4	103	32845	7
129	ATLA1_HUMAN	Atlastin-1 OS=Homo sapiens GN=ATL1 PE=1 SV=1	90	63503	7
137	COX41_HUMAN	Cytochrome c oxidase subunit 4 isoform 1, mitochondrial OS=Homo sapiens GN=COX4I1 PE=1 SV=1	87	19564	7
158	OPA1_HUMAN	Dynamin-like 120 kDa protein, mitochondrial OS=Homo sapiens GN=OPA1 PE=1 SV=3	75	111561	7
163	GBB2_HUMAN	Guanine nucleotide-binding protein G(I)/G(S)/G(T) subunit beta-2 OS=Homo sapiens GN=GNB2 PE=1 SV=3	74	37307	7
164	GNAI1_HUMAN	Guanine nucleotide-binding protein G(i) subunit alpha-1 OS=Homo sapiens GN=GNAI1 PE=1 SV=2	74	40335	7
205	GLSK_HUMAN	Glutaminase kidney isoform, mitochondrial OS=Homo sapiens GN=GLS PE=1 SV=1	62	73414	7
224	ERC6L_HUMAN	DNA excision repair protein ERCC-6-like OS=Homo sapiens GN=ERCC6L PE=1 SV=1	59	141015	7
235	AT12A_HUMAN	Potassium-transporting ATPase alpha chain 2 OS=Homo sapiens GN=ATP12A PE=2 SV=3	57	115437	7
255	SYNEM_HUMAN	Synemin OS=Homo sapiens GN=SYNM PE=1 SV=2	54	172663	7
280	NUMA1_HUMAN	Nuclear mitotic apparatus protein 1 OS=Homo sapiens GN=NUMA1 PE=1 SV=2	50	238115	7
282	RELN_HUMAN	Reelin OS=Homo sapiens GN=RELN PE=1 SV=3	50	388137	7
297	K1529_HUMAN	Uncharacterized protein KIAA1529 OS=Homo sapiens GN=KIAA1529 PE=1 SV=2	48	190979	7
301	AKNA_HUMAN	AT-hook-containing transcription factor OS=Homo sapiens GN=AKNA PE=1 SV=2	48	155044	7
318	BCOR_HUMAN	BCL-6 corepressor OS=Homo sapiens GN=BCOR PE=1 SV=1	47	192069	7
320	K0564_HUMAN	Uncharacterized protein KIAA0564 OS=Homo sapiens GN=KIAA0564 PE=1 SV=2	47	214689	7
323	UGGG2_HUMAN	UDP-glucose:glycoprotein glucosyltransferase 2 OS=Homo sapiens GN=UGGT2 PE=1 SV=3	47	174608	7
332	CC114_HUMAN	Coiled-coil domain-containing protein 114 OS=Homo sapiens GN=CCDC114 PE=2 SV=3	46	75000	7
340	PDE6B_HUMAN	Rod cGMP-specific 3~,5~-cyclic phosphodiesterase subunit beta OS=Homo sapiens GN=PDE6B PE=1 SV=2	46	98272	7
371	CDK12_HUMAN	Cell division protein kinase 12 OS=Homo sapiens GN=CDK12 PE=1 SV=1	44	164054	7
374	CCD22_HUMAN	Coiled-coil domain-containing protein 22 OS=Homo sapiens GN=CCDC22 PE=1 SV=1	43	70712	7
376	PYR1_HUMAN	CAD protein OS=Homo sapiens GN=CAD PE=1 SV=3	43	242829	7
386	SH2D3_HUMAN	SH2 domain-containing protein 3C OS=Homo sapiens GN=SH2D3C PE=1 SV=1	43	94352	7
388	PININ_HUMAN	Pinin OS=Homo sapiens GN=PNN PE=1 SV=4	43	81565	7
389	PAR14_HUMAN	Poly [ADP-ribose] polymerase 14 OS=Homo sapiens GN=PARP14 PE=1 SV=2	42	193631	7
398	CODA1_HUMAN	Collagen alpha-1(XIII) chain OS=Homo sapiens GN=COL13A1 PE=1 SV=1	42	69907	7
427	K1671_HUMAN	Uncharacterized protein KIAA1671 OS=Homo sapiens GN=KIAA1671 PE=1 SV=2	41	196590	7
431	MYH7B_HUMAN	Myosin-7B OS=Homo sapiens GN=MYH7B PE=2 SV=2	40	221252	7
435	RRBP1_HUMAN	Ribosome-binding protein 1 OS=Homo sapiens GN=RRBP1 PE=1 SV=4	40	152381	7
444	DYH7_HUMAN	Dynein heavy chain 7, axonemal OS=Homo sapiens GN=DNAH7 PE=1 SV=1	40	460846	7
450	CND1_HUMAN	Condensin complex subunit 1 OS=Homo sapiens GN=NCAPD2 PE=1 SV=3	39	157082	7
454	SMC5_HUMAN	Structural maintenance of chromosomes protein 5 OS=Homo sapiens GN=SMC5 PE=1 SV=2	39	128726	7
458	FA83B_HUMAN	Protein FAM83B OS=Homo sapiens GN=FAM83B PE=1 SV=1	39	114729	7
466	MY18A_HUMAN	Myosin-XVIIIa OS=Homo sapiens GN=MYO18A PE=1 SV=3	39	232971	7
469	OSBL6_HUMAN	Oxysterol-binding protein-related protein 6 OS=Homo sapiens GN=OSBPL6 PE=1 SV=1	39	106239	7
474	SAPS2_HUMAN	Serine/threonine-protein phosphatase 6 regulatory subunit 2 OS=Homo sapiens GN=SAPS2 PE=1 SV=2	38	104876	7
475	CHD8_HUMAN	Chromodomain-helicase-DNA-binding protein 8 OS=Homo sapiens GN=CHD8 PE=1 SV=4	38	290337	7
505	PKHD1_HUMAN	Fibrocystin OS=Homo sapiens GN=PKHD1 PE=1 SV=1	37	446418	7
509	PRP8_HUMAN	Pre-mRNA-processing-splicing factor 8 OS=Homo sapiens GN=PRPF8 PE=1 SV=2	37	273427	7
534	VWF_HUMAN	von Willebrand factor OS=Homo sapiens GN=VWF PE=1 SV=3	36	309056	7
536	CC150_HUMAN	Coiled-coil domain-containing protein 150 OS=Homo sapiens GN=CCDC150 PE=2 SV=2	36	128681	7
538	CDC5L_HUMAN	Cell division cycle 5-like protein OS=Homo sapiens GN=CDC5L PE=1 SV=2	36	92194	7
540	F184A_HUMAN	Protein FAM184A OS=Homo sapiens GN=FAM184A PE=2 SV=3	36	132883	7
545	DYH10_HUMAN	Dynein heavy chain 10, axonemal OS=Homo sapiens GN=DNAH10 PE=1 SV=4	36	514512	7
549	NS1AB_HASV1	Non-structural polyprotein 1AB OS=Human astrovirus-1 GN=ORF1 PE=3 SV=1	36	163770	7
550	MYBPP_HUMAN	MYCBP-associated protein OS=Homo sapiens GN=MYCBPAP PE=1 SV=2	36	108085	7
552	CLAP1_HUMAN	CLIP-associating protein 1 OS=Homo sapiens GN=CLASP1 PE=1 SV=1	36	169346	7
563	FA65B_HUMAN	Protein FAM65B OS=Homo sapiens GN=FAM65B PE=1 SV=4	35	118445	7
566	MAP1A_HUMAN	Microtubule-associated protein 1A OS=Homo sapiens GN=MAP1A PE=1 SV=5	35	305440	7
569	TRPM7_HUMAN	Transient receptor potential cation channel subfamily M member 7 OS=Homo sapiens GN=TRPM7 PE=1 SV=1	35	212561	7
574	TRHY_HUMAN	Trichohyalin OS=Homo sapiens GN=TCHH PE=1 SV=2	35	253777	7
579	ARID2_HUMAN	AT-rich interactive domain-containing protein 2 OS=Homo sapiens GN=ARID2 PE=1 SV=2	35	197268	7
597	BAZ1A_HUMAN	Bromodomain adjacent to zinc finger domain protein 1A OS=Homo sapiens GN=BAZ1A PE=1 SV=2	34	178592	7
603	CE350_HUMAN	Centrosome-associated protein 350 OS=Homo sapiens GN=CEP350 PE=1 SV=1	34	350716	7
614	LKAP_HUMAN	Limkain-b1 OS=Homo sapiens GN=LKAP PE=1 SV=5	34	192606	7
624	ZN391_HUMAN	Zinc finger protein 391 OS=Homo sapiens GN=ZNF391 PE=1 SV=2	34	40634	7
649	MYH4_HUMAN	Myosin-4 OS=Homo sapiens GN=MYH4 PE=1 SV=2	33	222932	7
654	HMCN1_HUMAN	Hemicentin-1 OS=Homo sapiens GN=HMCN1 PE=1 SV=2	33	613001	7
657	BAZ1B_HUMAN	Tyrosine-protein kinase BAZ1B OS=Homo sapiens GN=BAZ1B PE=1 SV=2	33	170796	7
660	DHX30_HUMAN	Putative ATP-dependent RNA helicase DHX30 OS=Homo sapiens GN=DHX30 PE=1 SV=1	33	133855	7
680	ARHGH_HUMAN	Rho guanine nucleotide exchange factor 17 OS=Homo sapiens GN=ARHGEF17 PE=1 SV=1	32	221535	7
682	COHA1_HUMAN	Collagen alpha-1(XVII) chain OS=Homo sapiens GN=COL17A1 PE=1 SV=3	32	150326	7
686	CE290_HUMAN	Centrosomal protein of 290 kDa OS=Homo sapiens GN=CEP290 PE=1 SV=2	32	290207	7
697	AEGP_HUMAN	Apical endosomal glycoprotein OS=Homo sapiens GN=MAMDC4 PE=1 SV=2	32	131416	7
706	FBW10_HUMAN	F-box/WD repeat-containing protein 10 OS=Homo sapiens GN=FBXW10 PE=2 SV=2	32	119769	7
711	PGBM_HUMAN	Basement membrane-specific heparan sulfate proteoglycan core protein OS=Homo sapiens GN=HSPG2 PE=1 SV=3	32	468501	7
718	UNC80_HUMAN	Protein unc-80 homolog OS=Homo sapiens GN=UNC80 PE=2 SV=2	31	363161	7
719	ZNFX1_HUMAN	NFX1-type zinc finger-containing protein 1 OS=Homo sapiens GN=ZNFX1 PE=1 SV=2	31	220084	7
726	SHRM3_HUMAN	Protein Shroom3 OS=Homo sapiens GN=SHROOM3 PE=1 SV=1	31	216528	7
740	EEA1_HUMAN	Early endosome antigen 1 OS=Homo sapiens GN=EEA1 PE=1 SV=2	31	162367	7
770	PEX10_HUMAN	Peroxisome biogenesis factor 10 OS=Homo sapiens GN=PEX10 PE=1 SV=1	30	37046	7
800	TULP4_HUMAN	Tubby-related protein 4 OS=Homo sapiens GN=TULP4 PE=1 SV=2	30	168893	7
808	RAI14_HUMAN	Ankycorbin OS=Homo sapiens GN=RAI14 PE=1 SV=2	30	109973	7
815	HYDIN_HUMAN	Hydrocephalus-inducing protein homolog OS=Homo sapiens GN=HYDIN PE=1 SV=2	30	575452	7
26	MARCS_HUMAN	Myristoylated alanine-rich C-kinase substrate OS=Homo sapiens GN=MARCKS PE=1 SV=4	234	31536	6
57	SEPT7_HUMAN	Septin-7 OS=Homo sapiens GN=SEPT7 PE=1 SV=2	157	50648	6
64	EF1A2_HUMAN	Elongation factor 1-alpha 2 OS=Homo sapiens GN=EEF1A2 PE=1 SV=1	146	50438	6
67	PSA_HUMAN	Puromycin-sensitive aminopeptidase OS=Homo sapiens GN=NPEPPS PE=1 SV=2	144	103211	6
74	KPYM_HUMAN	Pyruvate kinase isozymes M1/M2 OS=Homo sapiens GN=PKM2 PE=1 SV=4	137	57900	6
80	RAB3A_HUMAN	Ras-related protein Rab-3A OS=Homo sapiens GN=RAB3A PE=1 SV=1	130	24968	6
84	RAB35_HUMAN	Ras-related protein Rab-35 OS=Homo sapiens GN=RAB35 PE=1 SV=1	128	23011	6
91	MBP_HUMAN	Myelin basic protein OS=Homo sapiens GN=MBP PE=1 SV=3	124	33097	6
98	RAB4B_HUMAN	Ras-related protein Rab-4B OS=Homo sapiens GN=RAB4B PE=1 SV=1	115	23572	6
113	YI016_HUMAN	Putative tubulin beta chain-like protein ENSP00000290377 OS=Homo sapiens PE=5 SV=2	102	41748	6
142	RAB1C_HUMAN	Putative Ras-related protein Rab-1C OS=Homo sapiens GN=RAB1C PE=5 SV=2	84	22003	6
144	GNAS1_HUMAN	Guanine nucleotide-binding protein G(s) subunit alpha isoforms XLas OS=Homo sapiens GN=GNAS PE=1 SV=2	82	110956	6
145	VAPB_HUMAN	Vesicle-associated membrane protein-associated protein B/C OS=Homo sapiens GN=VAPB PE=1 SV=3	82	27211	6
154	PO210_HUMAN	Nuclear pore membrane glycoprotein 210 OS=Homo sapiens GN=NUP210 PE=1 SV=3	77	204983	6
188	RAB6B_HUMAN	Ras-related protein Rab-6B OS=Homo sapiens GN=RAB6B PE=1 SV=1	65	23447	6
202	ZEP3_HUMAN	Transcription factor HIVEP3 OS=Homo sapiens GN=HIVEP3 PE=1 SV=1	63	259304	6
213	GNAT3_HUMAN	Guanine nucleotide-binding protein G(t) subunit alpha-3 OS=Homo sapiens GN=GNAT3 PE=2 SV=2	61	40331	6
251	TANC1_HUMAN	Protein TANC1 OS=Homo sapiens GN=TANC1 PE=1 SV=3	56	202093	6
265	TTBK1_HUMAN	Tau-tubulin kinase 1 OS=Homo sapiens GN=TTBK1 PE=1 SV=2	53	142650	6
274	ANKL2_HUMAN	Ankyrin repeat and LEM domain-containing protein 2 OS=Homo sapiens GN=ANKLE2 PE=1 SV=4	51	104050	6
275	BPTF_HUMAN	Nucleosome-remodeling factor subunit BPTF OS=Homo sapiens GN=BPTF PE=1 SV=3	51	338054	6
276	PMFBP_HUMAN	Polyamine-modulated factor 1-binding protein 1 OS=Homo sapiens GN=PMFBP1 PE=2 SV=1	51	118958	6
286	AT1B1_HUMAN	Sodium/potassium-transporting ATPase subunit beta-1 OS=Homo sapiens GN=ATP1B1 PE=1 SV=1	49	35039	6
289	CTC1_HUMAN	CST complex subunit CTC1 OS=Homo sapiens GN=CTC1 PE=1 SV=2	49	134523	6
291	RP3A_HUMAN	Rabphilin-3A OS=Homo sapiens GN=RPH3A PE=1 SV=1	49	76824	6
309	PDS5B_HUMAN	Sister chromatid cohesion protein PDS5 homolog B OS=Homo sapiens GN=PDS5B PE=1 SV=1	48	164563	6
316	DOCK1_HUMAN	Dedicator of cytokinesis protein 1 OS=Homo sapiens GN=DOCK1 PE=1 SV=2	47	215209	6
317	PXDNL_HUMAN	Peroxidasin-like protein OS=Homo sapiens GN=PXDNL PE=2 SV=2	47	163550	6
337	ISK5_HUMAN	Serine protease inhibitor Kazal-type 5 OS=Homo sapiens GN=SPINK5 PE=1 SV=2	46	120637	6
339	KLOTB_HUMAN	Beta-klotho OS=Homo sapiens GN=KLB PE=1 SV=1	46	119732	6
345	MA7D2_HUMAN	MAP7 domain-containing protein 2 OS=Homo sapiens GN=MAP7D2 PE=1 SV=2	45	81915	6
355	DCLK3_HUMAN	Serine/threonine-protein kinase DCLK3 OS=Homo sapiens GN=DCLK3 PE=1 SV=2	45	73768	6
356	5NTD_HUMAN	5~-nucleotidase OS=Homo sapiens GN=NT5E PE=1 SV=1	45	63327	6
363	TDRD9_HUMAN	Putative ATP-dependent RNA helicase TDRD9 OS=Homo sapiens GN=TDRD9 PE=2 SV=3	44	155584	6
377	K0467_HUMAN	Uncharacterized protein KIAA0467 OS=Homo sapiens GN=KIAA0467 PE=2 SV=2	43	278054	6
390	ANR31_HUMAN	Ankyrin repeat domain-containing protein 31 OS=Homo sapiens GN=ANKRD31 PE=5 SV=2	42	210685	6
405	LRRC9_HUMAN	Leucine-rich repeat-containing protein 9 OS=Homo sapiens GN=LRRC9 PE=2 SV=2	42	166805	6
407	1433Z_HUMAN	14-3-3 protein zeta/delta OS=Homo sapiens GN=YWHAZ PE=1 SV=1	42	27728	6
412	CLIP1_HUMAN	CAP-Gly domain-containing linker protein 1 OS=Homo sapiens GN=CLIP1 PE=1 SV=2	41	162147	6
420	EMAL5_HUMAN	Echinoderm microtubule-associated protein-like 5 OS=Homo sapiens GN=EML5 PE=2 SV=3	41	219287	6
429	SSFA2_HUMAN	Sperm-specific antigen 2 OS=Homo sapiens GN=SSFA2 PE=1 SV=3	41	138300	6
455	PLSI_HUMAN	Plastin-1 OS=Homo sapiens GN=PLS1 PE=1 SV=2	39	70209	6
464	ALBU_HUMAN	Serum albumin OS=Homo sapiens GN=ALB PE=1 SV=2	39	69321	6
470	DOCK2_HUMAN	Dedicator of cytokinesis protein 2 OS=Homo sapiens GN=DOCK2 PE=1 SV=2	38	211812	6
479	FLNA_HUMAN	Filamin-A OS=Homo sapiens GN=FLNA PE=1 SV=4	38	280564	6
486	RN213_HUMAN	RING finger protein 213 OS=Homo sapiens GN=RNF213 PE=1 SV=2	38	373742	6
492	DLEC1_HUMAN	Deleted in lung and esophageal cancer protein 1 OS=Homo sapiens GN=DLEC1 PE=2 SV=2	38	195559	6
504	RBM6_HUMAN	RNA-binding protein 6 OS=Homo sapiens GN=RBM6 PE=1 SV=5	37	128565	6
506	ZO2_HUMAN	Tight junction protein ZO-2 OS=Homo sapiens GN=TJP2 PE=1 SV=1	37	133890	6
512	ANR26_HUMAN	Ankyrin repeat domain-containing protein 26 OS=Homo sapiens GN=ANKRD26 PE=1 SV=3	37	196202	6
514	DAPLE_HUMAN	Protein Daple OS=Homo sapiens GN=CCDC88C PE=1 SV=2	37	228075	6
515	KDM4A_HUMAN	Lysine-specific demethylase 4A OS=Homo sapiens GN=KDM4A PE=1 SV=1	37	120643	6
516	CE170_HUMAN	Centrosomal protein of 170 kDa OS=Homo sapiens GN=CEP170 PE=1 SV=1	37	175187	6
528	CHD9_HUMAN	Chromodomain-helicase-DNA-binding protein 9 OS=Homo sapiens GN=CHD9 PE=1 SV=2	37	325819	6
530	LMO7_HUMAN	LIM domain only protein 7 OS=Homo sapiens GN=LMO7 PE=1 SV=2	37	192590	6
542	PGFRA_HUMAN	Alpha-type platelet-derived growth factor receptor OS=Homo sapiens GN=PDGFRA PE=1 SV=1	36	122592	6
564	IL16_HUMAN	Pro-interleukin-16 OS=Homo sapiens GN=IL16 PE=1 SV=4	35	141665	6
567	SLIP_HUMAN	GTPase SLIP-GC OS=Homo sapiens GN=C8orf80 PE=1 SV=3	35	91074	6
573	UBIQ_HUMAN	Ubiquitin OS=Homo sapiens GN=RPS27A PE=1 SV=1	35	8560	6
576	NBEA_HUMAN	Neurobeachin OS=Homo sapiens GN=NBEA PE=1 SV=3	35	327614	6
588	GOGA3_HUMAN	Golgin subfamily A member 3 OS=Homo sapiens GN=GOLGA3 PE=1 SV=2	35	167252	6
593	KDM3A_HUMAN	Lysine-specific demethylase 3A OS=Homo sapiens GN=KDM3A PE=1 SV=3	34	147234	6
605	PYGM_HUMAN	Glycogen phosphorylase, muscle form OS=Homo sapiens GN=PYGM PE=1 SV=6	34	97031	6
606	KAP2_HUMAN	cAMP-dependent protein kinase type II-alpha regulatory subunit OS=Homo sapiens GN=PRKAR2A PE=1 SV=2	34	45490	6
607	GRAP1_HUMAN	GRIP1-associated protein 1 OS=Homo sapiens GN=GRIPAP1 PE=1 SV=1	34	95931	6
609	KI20A_HUMAN	Kinesin-like protein KIF20A OS=Homo sapiens GN=KIF20A PE=1 SV=1	34	100215	6
610	FGD1_HUMAN	FYVE, RhoGEF and PH domain-containing protein 1 OS=Homo sapiens GN=FGD1 PE=1 SV=2	34	106494	6
611	HYEP_HUMAN	Epoxide hydrolase 1 OS=Homo sapiens GN=EPHX1 PE=1 SV=1	34	52915	6
616	UNC79_HUMAN	Protein unc-79 homolog OS=Homo sapiens GN=KIAA1409 PE=2 SV=3	34	295122	6
626	LARP1_HUMAN	La-related protein 1 OS=Homo sapiens GN=LARP1 PE=1 SV=2	34	123434	6
629	RPGF2_HUMAN	Rap guanine nucleotide exchange factor 2 OS=Homo sapiens GN=RAPGEF2 PE=1 SV=1	34	167313	6
652	UBP36_HUMAN	Ubiquitin carboxyl-terminal hydrolase 36 OS=Homo sapiens GN=USP36 PE=1 SV=3	33	122575	6
662	PLXB3_HUMAN	Plexin-B3 OS=Homo sapiens GN=PLXNB3 PE=1 SV=2	33	206716	6
670	ATL3_HUMAN	ADAMTS-like protein 3 OS=Homo sapiens GN=ADAMTSL3 PE=2 SV=3	33	188521	6
676	MCM3A_HUMAN	80 kDa MCM3-associated protein OS=Homo sapiens GN=MCM3AP PE=1 SV=2	32	218267	6
681	HTAI2_HUMAN	Oxidoreductase HTATIP2 OS=Homo sapiens GN=HTATIP2 PE=1 SV=1	32	27101	6
704	CENPE_HUMAN	Centromere-associated protein E OS=Homo sapiens GN=CENPE PE=1 SV=2	32	316219	6
708	CLIP3_HUMAN	CAP-Gly domain-containing linker protein 3 OS=Homo sapiens GN=CLIP3 PE=1 SV=3	32	59522	6
722	MLL3_HUMAN	Histone-lysine N-methyltransferase MLL3 OS=Homo sapiens GN=MLL3 PE=1 SV=3	31	541028	6
731	HUWE1_HUMAN	E3 ubiquitin-protein ligase HUWE1 OS=Homo sapiens GN=HUWE1 PE=1 SV=3	31	481589	6
739	TOP1M_HUMAN	DNA topoisomerase I, mitochondrial OS=Homo sapiens GN=TOP1MT PE=2 SV=1	31	69828	6
744	K0284_HUMAN	Protein KIAA0284 OS=Homo sapiens GN=KIAA0284 PE=1 SV=4	31	171584	6
753	NIBL1_HUMAN	Niban-like protein 1 OS=Homo sapiens GN=FAM129B PE=1 SV=2	31	82631	6
760	COGA1_HUMAN	Collagen alpha-1(XVI) chain OS=Homo sapiens GN=COL16A1 PE=1 SV=2	31	157653	6
786	DI3L1_HUMAN	DIS3-like exonuclease 1 OS=Homo sapiens GN=DIS3L PE=1 SV=2	30	120711	6
789	TEP1_HUMAN	Telomerase protein component 1 OS=Homo sapiens GN=TEP1 PE=1 SV=2	30	290307	6
810	CUX2_HUMAN	Homeobox protein cut-like 2 OS=Homo sapiens GN=CUX2 PE=1 SV=3	30	154101	6
811	KIBRA_HUMAN	Protein KIBRA OS=Homo sapiens GN=WWC1 PE=1 SV=1	30	125223	6
820	MIB2_HUMAN	E3 ubiquitin-protein ligase MIB2 OS=Homo sapiens GN=MIB2 PE=1 SV=3	30	109870	6
30	CADM3_HUMAN	Cell adhesion molecule 3 OS=Homo sapiens GN=CADM3 PE=1 SV=1	218	43273	5
61	PP2BA_HUMAN	Serine/threonine-protein phosphatase 2B catalytic subunit alpha isoform OS=Homo sapiens GN=PPP3CA PE=1 SV=1	155	58650	5
72	SNAB_HUMAN	Beta-soluble NSF attachment protein OS=Homo sapiens GN=NAPB PE=1 SV=2	138	33535	5
76	SV2B_HUMAN	Synaptic vesicle glycoprotein 2B OS=Homo sapiens GN=SV2B PE=2 SV=1	136	77393	5
88	HSP77_HUMAN	Putative heat shock 70 kDa protein 7 OS=Homo sapiens GN=HSPA7 PE=5 SV=2	126	40220	5
96	UBA1_HUMAN	Ubiquitin-like modifier-activating enzyme 1 OS=Homo sapiens GN=UBA1 PE=1 SV=3	119	117774	5
102	GANAB_HUMAN	Neutral alpha-glucosidase AB OS=Homo sapiens GN=GANAB PE=1 SV=3	113	106807	5
109	CMC1_HUMAN	Calcium-binding mitochondrial carrier protein Aralar1 OS=Homo sapiens GN=SLC25A12 PE=1 SV=2	107	74715	5
114	GRP78_HUMAN	78 kDa glucose-regulated protein OS=Homo sapiens GN=HSPA5 PE=1 SV=2	101	72288	5
115	MAP1B_HUMAN	Microtubule-associated protein 1B OS=Homo sapiens GN=MAP1B PE=1 SV=1	99	270454	5
120	MP2K1_HUMAN	Dual specificity mitogen-activated protein kinase kinase 1 OS=Homo sapiens GN=MAP2K1 PE=1 SV=2	94	43411	5
123	RAB15_HUMAN	Ras-related protein Rab-15 OS=Homo sapiens GN=RAB15 PE=1 SV=1	92	24375	5
124	RAB8A_HUMAN	Ras-related protein Rab-8A OS=Homo sapiens GN=RAB8A PE=1 SV=1	91	23653	5
125	RAB8B_HUMAN	Ras-related protein Rab-8B OS=Homo sapiens GN=RAB8B PE=1 SV=2	91	23569	5
128	CH60_HUMAN	60 kDa heat shock protein, mitochondrial OS=Homo sapiens GN=HSPD1 PE=1 SV=2	91	61016	5
130	RAB4A_HUMAN	Ras-related protein Rab-4A OS=Homo sapiens GN=RAB4A PE=1 SV=2	89	23856	5
136	RAB12_HUMAN	Putative Ras-related protein Rab-12 OS=Homo sapiens GN=RAB12 PE=5 SV=3	87	27231	5
146	RAB10_HUMAN	Ras-related protein Rab-10 OS=Homo sapiens GN=RAB10 PE=1 SV=1	80	22527	5
147	VATA_HUMAN	V-type proton ATPase catalytic subunit A OS=Homo sapiens GN=ATP6V1A PE=1 SV=2	80	68260	5
160	COR1A_HUMAN	Coronin-1A OS=Homo sapiens GN=CORO1A PE=1 SV=4	75	50994	5
177	1433T_HUMAN	14-3-3 protein theta OS=Homo sapiens GN=YWHAQ PE=1 SV=1	68	27747	5
178	DYN3_HUMAN	Dynamin-3 OS=Homo sapiens GN=DNM3 PE=1 SV=4	67	97685	5
187	RAB2A_HUMAN	Ras-related protein Rab-2A OS=Homo sapiens GN=RAB2A PE=1 SV=1	65	23531	5
197	RAB14_HUMAN	Ras-related protein Rab-14 OS=Homo sapiens GN=RAB14 PE=1 SV=4	64	23882	5
201	QN1_HUMAN	Protein QN1 homolog OS=Homo sapiens GN=KIAA1009 PE=1 SV=2	63	161843	5
203	RAB43_HUMAN	Ras-related protein Rab-43 OS=Homo sapiens GN=RAB43 PE=1 SV=1	63	23325	5
211	GNA12_HUMAN	Guanine nucleotide-binding protein subunit alpha-12 OS=Homo sapiens GN=GNA12 PE=1 SV=4	61	44251	5
221	NFL_HUMAN	Neurofilament light polypeptide OS=Homo sapiens GN=NEFL PE=1 SV=3	60	61479	5
243	COX6C_HUMAN	Cytochrome c oxidase subunit 6C OS=Homo sapiens GN=COX6C PE=1 SV=2	57	8776	5
264	BRWD1_HUMAN	Bromodomain and WD repeat-containing protein 1 OS=Homo sapiens GN=BRWD1 PE=1 SV=3	53	262756	5
288	HXK2_HUMAN	Hexokinase-2 OS=Homo sapiens GN=HK2 PE=1 SV=2	49	102313	5
290	AT5F1_HUMAN	ATP synthase subunit b, mitochondrial OS=Homo sapiens GN=ATP5F1 PE=1 SV=2	49	28890	5
310	ASXL1_HUMAN	Putative Polycomb group protein ASXL1 OS=Homo sapiens GN=ASXL1 PE=1 SV=2	48	165329	5
312	BAZ2A_HUMAN	Bromodomain adjacent to zinc finger domain protein 2A OS=Homo sapiens GN=BAZ2A PE=1 SV=4	48	211065	5
313	INSRR_HUMAN	Insulin receptor-related protein OS=Homo sapiens GN=INSRR PE=2 SV=2	48	143628	5
314	FMNL_HUMAN	Formin-like protein 1 OS=Homo sapiens GN=FMNL1 PE=1 SV=3	48	121777	5
331	IDH3B_HUMAN	Isocitrate dehydrogenase [NAD] subunit beta, mitochondrial OS=Homo sapiens GN=IDH3B PE=1 SV=2	46	42157	5
333	MYH7_HUMAN	Myosin-7 OS=Homo sapiens GN=MYH7 PE=1 SV=5	46	222959	5
342	MYT1L_HUMAN	Myelin transcription factor 1-like protein OS=Homo sapiens GN=MYT1L PE=2 SV=2	45	133016	5
359	CNDP2_HUMAN	Cytosolic non-specific dipeptidase OS=Homo sapiens GN=CNDP2 PE=1 SV=2	44	52845	5
373	CO4A4_HUMAN	Collagen alpha-4(IV) chain OS=Homo sapiens GN=COL4A4 PE=1 SV=3	43	163934	5
393	AT8A1_HUMAN	Probable phospholipid-transporting ATPase IA OS=Homo sapiens GN=ATP8A1 PE=1 SV=1	42	131285	5
394	PXDN_HUMAN	Peroxidasin homolog OS=Homo sapiens GN=PXDN PE=1 SV=2	42	165170	5
399	LAMA3_HUMAN	Laminin subunit alpha-3 OS=Homo sapiens GN=LAMA3 PE=1 SV=2	42	366414	5
402	VATH_HUMAN	V-type proton ATPase subunit H OS=Homo sapiens GN=ATP6V1H PE=1 SV=1	42	55847	5
404	CA114_HUMAN	Uncharacterized protein C1orf114 OS=Homo sapiens GN=C1orf114 PE=2 SV=1	42	60066	5
410	TRDN_HUMAN	Triadin OS=Homo sapiens GN=TRDN PE=1 SV=3	41	81506	5
411	KS6A2_HUMAN	Ribosomal protein S6 kinase alpha-2 OS=Homo sapiens GN=RPS6KA2 PE=1 SV=2	41	83186	5
413	GVIN1_HUMAN	Interferon-induced very large GTPase 1 OS=Homo sapiens GN=GVIN1 PE=2 SV=2	41	278871	5
414	K0947_HUMAN	Uncharacterized protein KIAA0947 OS=Homo sapiens GN=KIAA0947 PE=1 SV=5	41	247737	5
417	CD11B_HUMAN	Cell division protein kinase 11B OS=Homo sapiens GN=CDK11B PE=1 SV=3	41	92650	5
425	PAR3L_HUMAN	Partitioning defective 3 homolog B OS=Homo sapiens GN=PARD3B PE=1 SV=2	41	132413	5
430	NEUR4_HUMAN	Sialidase-4 OS=Homo sapiens GN=NEU4 PE=1 SV=3	40	51540	5
434	AP2M1_HUMAN	AP-2 complex subunit mu OS=Homo sapiens GN=AP2M1 PE=1 SV=2	40	49623	5
445	BRPF1_HUMAN	Peregrin OS=Homo sapiens GN=BRPF1 PE=1 SV=2	40	137412	5
446	CO9A1_HUMAN	Collagen alpha-1(IX) chain OS=Homo sapiens GN=COL9A1 PE=1 SV=3	40	91812	5
448	SPA2L_HUMAN	Spermatogenesis-associated protein 2-like protein OS=Homo sapiens GN=SPATA2L PE=2 SV=1	40	46149	5
451	RTEL1_HUMAN	Regulator of telomere elongation helicase 1 OS=Homo sapiens GN=RTEL1 PE=1 SV=2	39	133599	5
457	PSMD1_HUMAN	26S proteasome non-ATPase regulatory subunit 1 OS=Homo sapiens GN=PSMD1 PE=1 SV=2	39	105769	5
462	FBF1_HUMAN	Fas-binding factor 1 OS=Homo sapiens GN=FBF1 PE=1 SV=2	39	125370	5
463	AOFB_HUMAN	Amine oxidase [flavin-containing] B OS=Homo sapiens GN=MAOB PE=1 SV=3	39	58725	5
465	KDM5B_HUMAN	Lysine-specific demethylase 5B OS=Homo sapiens GN=KDM5B PE=1 SV=3	39	175545	5
467	APC1_HUMAN	Anaphase-promoting complex subunit 1 OS=Homo sapiens GN=ANAPC1 PE=1 SV=1	39	216361	5
472	SDK2_HUMAN	Protein sidekick-2 OS=Homo sapiens GN=SDK2 PE=1 SV=3	38	239248	5
476	GMIP_HUMAN	GEM-interacting protein OS=Homo sapiens GN=GMIP PE=1 SV=2	38	106617	5
482	RASL2_HUMAN	Ras GTPase-activating protein 4 OS=Homo sapiens GN=RASA4 PE=2 SV=2	38	90401	5
487	MSH6_HUMAN	DNA mismatch repair protein Msh6 OS=Homo sapiens GN=MSH6 PE=1 SV=2	38	152689	5
491	MRCKB_HUMAN	Serine/threonine-protein kinase MRCK beta OS=Homo sapiens GN=CDC42BPB PE=1 SV=2	38	194193	5
495	SEMG2_HUMAN	Semenogelin-2 OS=Homo sapiens GN=SEMG2 PE=1 SV=1	38	65405	5
497	MAGI1_HUMAN	Membrane-associated guanylate kinase, WW and PDZ domain-containing protein 1 OS=Homo sapiens GN=MAGI1 PE=1 SV=3	38	164481	5
519	ADA23_HUMAN	Disintegrin and metalloproteinase domain-containing protein 23 OS=Homo sapiens GN=ADAM23 PE=1 SV=1	37	91867	5
521	NBEL1_HUMAN	Neurobeachin-like protein 1 OS=Homo sapiens GN=NBEAL1 PE=2 SV=3	37	307041	5
523	MDC1_HUMAN	Mediator of DNA damage checkpoint protein 1 OS=Homo sapiens GN=MDC1 PE=1 SV=3	37	226529	5
535	RON_HUMAN	Macrophage-stimulating protein receptor OS=Homo sapiens GN=MST1R PE=1 SV=2	36	152174	5
537	ITIH1_HUMAN	Inter-alpha-trypsin inhibitor heavy chain H1 OS=Homo sapiens GN=ITIH1 PE=1 SV=3	36	101326	5
539	IGS10_HUMAN	Immunoglobulin superfamily member 10 OS=Homo sapiens GN=IGSF10 PE=1 SV=1	36	290655	5
543	RRP5_HUMAN	Protein RRP5 homolog OS=Homo sapiens GN=PDCD11 PE=1 SV=3	36	208570	5
551	ABCA4_HUMAN	Retinal-specific ATP-binding cassette transporter OS=Homo sapiens GN=ABCA4 PE=1 SV=3	36	255780	5
554	E41L3_HUMAN	Band 4.1-like protein 3 OS=Homo sapiens GN=EPB41L3 PE=1 SV=2	36	120603	5
556	KI26A_HUMAN	Kinesin-like protein KIF26A OS=Homo sapiens GN=KIF26A PE=1 SV=3	35	194468	5
561	MILK1_HUMAN	MICAL-like protein 1 OS=Homo sapiens GN=MICALL1 PE=1 SV=2	35	93383	5
568	LRIQ1_HUMAN	Leucine-rich repeat and IQ domain-containing protein 1 OS=Homo sapiens GN=LRRIQ1 PE=2 SV=2	35	154608	5
580	CPT1C_HUMAN	Carnitine O-palmitoyltransferase 1, brain isoform OS=Homo sapiens GN=CPT1C PE=2 SV=1	35	90931	5
589	DEN2C_HUMAN	DENN domain-containing protein 2C OS=Homo sapiens GN=DENND2C PE=2 SV=2	34	106798	5
598	TAD2A_HUMAN	Transcriptional adapter 2-alpha OS=Homo sapiens GN=TADA2A PE=1 SV=2	34	51463	5
599	STK31_HUMAN	Serine/threonine-protein kinase 31 OS=Homo sapiens GN=STK31 PE=2 SV=2	34	115621	5
615	UN13D_HUMAN	Protein unc-13 homolog D OS=Homo sapiens GN=UNC13D PE=1 SV=1	34	123205	5
620	MET10_HUMAN	Putative methyltransferase METT10D OS=Homo sapiens GN=METT10D PE=1 SV=2	34	63581	5
622	PTPRE_HUMAN	Receptor-type tyrosine-protein phosphatase epsilon OS=Homo sapiens GN=PTPRE PE=1 SV=1	34	80590	5
638	PEPL_HUMAN	Periplakin OS=Homo sapiens GN=PPL PE=1 SV=3	33	204554	5
643	BOD1L_HUMAN	Biorientation of chromosomes in cell division protein 1-like OS=Homo sapiens GN=BOD1L PE=1 SV=2	33	330266	5
644	EP300_HUMAN	Histone acetyltransferase p300 OS=Homo sapiens GN=EP300 PE=1 SV=2	33	263990	5
648	CO5A3_HUMAN	Collagen alpha-3(V) chain OS=Homo sapiens GN=COL5A3 PE=1 SV=3	33	172016	5
658	EMAL1_HUMAN	Echinoderm microtubule-associated protein-like 1 OS=Homo sapiens GN=EML1 PE=1 SV=3	33	89805	5
669	TPR_HUMAN	Nucleoprotein TPR OS=Homo sapiens GN=TPR PE=1 SV=3	33	267131	5
672	CNNM3_HUMAN	Metal transporter CNNM3 OS=Homo sapiens GN=CNNM3 PE=1 SV=1	33	76072	5
677	CS021_HUMAN	Uncharacterized protein C19orf21 OS=Homo sapiens GN=C19orf21 PE=1 SV=1	32	75311	5
678	PALM3_HUMAN	Paralemmin-3 OS=Homo sapiens GN=PALM3 PE=3 SV=2	32	71652	5
679	B4GN4_HUMAN	N-acetyl-beta-glucosaminyl-glycoprotein 4-beta-N-acetylgalactosaminyltransferase 1 OS=Homo sapiens GN=B4GALNT4 PE=1 SV=1	32	116441	5
684	ATS4_HUMAN	A disintegrin and metalloproteinase with thrombospondin motifs 4 OS=Homo sapiens GN=ADAMTS4 PE=1 SV=2	32	90167	5
692	F111B_HUMAN	Protein FAM111B OS=Homo sapiens GN=FAM111B PE=2 SV=1	32	84620	5
695	ANR35_HUMAN	Ankyrin repeat domain-containing protein 35 OS=Homo sapiens GN=ANKRD35 PE=2 SV=2	32	109898	5
710	PPHLN_HUMAN	Periphilin-1 OS=Homo sapiens GN=PPHLN1 PE=1 SV=2	32	52705	5
714	FA21C_HUMAN	WASH complex subunit FAM21C OS=Homo sapiens GN=FAM21C PE=1 SV=3	32	144581	5
723	CCD13_HUMAN	Coiled-coil domain-containing protein 13 OS=Homo sapiens GN=CCDC13 PE=2 SV=2	31	80834	5
727	SYGP1_HUMAN	Ras GTPase-activating protein SynGAP OS=Homo sapiens GN=SYNGAP1 PE=1 SV=4	31	148191	5
730	MIB1_HUMAN	E3 ubiquitin-protein ligase MIB1 OS=Homo sapiens GN=MIB1 PE=2 SV=1	31	110066	5
735	C1TM_HUMAN	Monofunctional C1-tetrahydrofolate synthase, mitochondrial OS=Homo sapiens GN=MTHFD1L PE=1 SV=1	31	105724	5
736	PRKDC_HUMAN	DNA-dependent protein kinase catalytic subunit OS=Homo sapiens GN=PRKDC PE=1 SV=3	31	468788	5
746	ANLN_HUMAN	Actin-binding protein anillin OS=Homo sapiens GN=ANLN PE=1 SV=2	31	124122	5
756	CR021_HUMAN	UPF0711 protein C18orf21 OS=Homo sapiens GN=C18orf21 PE=1 SV=1	31	24811	5
758	MYO9B_HUMAN	Myosin-IXb OS=Homo sapiens GN=MYO9B PE=1 SV=2	31	243406	5
764	TTC28_HUMAN	Tetratricopeptide repeat protein 28 OS=Homo sapiens GN=TTC28 PE=1 SV=4	31	270715	5
769	UBP31_HUMAN	Ubiquitin carboxyl-terminal hydrolase 31 OS=Homo sapiens GN=USP31 PE=1 SV=2	30	146560	5
772	SYTC_HUMAN	Threonyl-tRNA synthetase, cytoplasmic OS=Homo sapiens GN=TARS PE=1 SV=3	30	83382	5
774	SCNNG_HUMAN	Amiloride-sensitive sodium channel subunit gamma OS=Homo sapiens GN=SCNN1G PE=1 SV=4	30	74222	5
776	SASH1_HUMAN	SAM and SH3 domain-containing protein 1 OS=Homo sapiens GN=SASH1 PE=1 SV=3	30	136568	5
778	SRRT_HUMAN	Serrate RNA effector molecule homolog OS=Homo sapiens GN=SRRT PE=1 SV=1	30	100604	5
781	MAGI2_HUMAN	Membrane-associated guanylate kinase, WW and PDZ domain-containing protein 2 OS=Homo sapiens GN=MAGI2 PE=1 SV=3	30	158656	5
782	LMNB1_HUMAN	Lamin-B1 OS=Homo sapiens GN=LMNB1 PE=1 SV=2	30	66368	5
793	KDM2B_HUMAN	Lysine-specific demethylase 2B OS=Homo sapiens GN=KDM2B PE=1 SV=1	30	152517	5
798	CTNA1_HUMAN	Catenin alpha-1 OS=Homo sapiens GN=CTNNA1 PE=1 SV=1	30	100009	5
799	TRI45_HUMAN	Tripartite motif-containing protein 45 OS=Homo sapiens GN=TRIM45 PE=1 SV=2	30	64317	5
803	BRCA2_HUMAN	Breast cancer type 2 susceptibility protein OS=Homo sapiens GN=BRCA2 PE=1 SV=2	30	383986	5
804	ETV7_HUMAN	Transcription factor ETV7 OS=Homo sapiens GN=ETV7 PE=1 SV=1	30	38973	5
809	SVEP1_HUMAN	Sushi, von Willebrand factor type A, EGF and pentraxin domain-containing protein 1 OS=Homo sapiens GN=SVEP1 PE=1 SV=3	30	389912	5
813	THUM3_HUMAN	THUMP domain-containing protein 3 OS=Homo sapiens GN=THUMPD3 PE=1 SV=1	30	56967	5
49	PHB2_HUMAN	Prohibitin-2 OS=Homo sapiens GN=PHB2 PE=1 SV=2	169	33276	4
65	NCAM1_HUMAN	Neural cell adhesion molecule 1 OS=Homo sapiens GN=NCAM1 PE=1 SV=3	145	94515	4
69	CEND_HUMAN	Cell cycle exit and neuronal differentiation protein 1 OS=Homo sapiens GN=CEND1 PE=2 SV=1	141	14945	4
86	OPCM_HUMAN	Opioid-binding protein/cell adhesion molecule OS=Homo sapiens GN=OPCML PE=1 SV=1	128	37983	4
89	CISD1_HUMAN	CDGSH iron sulfur domain-containing protein 1 OS=Homo sapiens GN=CISD1 PE=1 SV=1	125	12191	4
92	QCR1_HUMAN	Cytochrome b-c1 complex subunit 1, mitochondrial OS=Homo sapiens GN=UQCRC1 PE=1 SV=3	121	52612	4
97	SV2A_HUMAN	Synaptic vesicle glycoprotein 2A OS=Homo sapiens GN=SV2A PE=1 SV=1	117	82642	4
105	AT2B3_HUMAN	Plasma membrane calcium-transporting ATPase 3 OS=Homo sapiens GN=ATP2B3 PE=1 SV=3	112	134112	4
116	VA0D1_HUMAN	V-type proton ATPase subunit d 1 OS=Homo sapiens GN=ATP6V0D1 PE=1 SV=1	96	40303	4
118	K1045_HUMAN	Protein KIAA1045 OS=Homo sapiens GN=KIAA1045 PE=1 SV=2	96	45163	4
122	PACN1_HUMAN	Protein kinase C and casein kinase substrate in neurons protein 1 OS=Homo sapiens GN=PACSIN1 PE=1 SV=1	92	50934	4
132	ARF5_HUMAN	ADP-ribosylation factor 5 OS=Homo sapiens GN=ARF5 PE=1 SV=2	88	20517	4
141	DNM1L_HUMAN	Dynamin-1-like protein OS=Homo sapiens GN=DNM1L PE=1 SV=2	84	81826	4
153	ANXA6_HUMAN	Annexin A6 OS=Homo sapiens GN=ANXA6 PE=1 SV=3	77	75826	4
155	DLDH_HUMAN	Dihydrolipoyl dehydrogenase, mitochondrial OS=Homo sapiens GN=DLD PE=1 SV=2	76	54143	4
157	RAB3C_HUMAN	Ras-related protein Rab-3C OS=Homo sapiens GN=RAB3C PE=2 SV=1	75	25936	4
159	GDIA_HUMAN	Rab GDP dissociation inhibitor alpha OS=Homo sapiens GN=GDI1 PE=1 SV=2	75	50550	4
167	ATPD_HUMAN	ATP synthase subunit delta, mitochondrial OS=Homo sapiens GN=ATP5D PE=1 SV=2	71	17479	4
168	DNJC5_HUMAN	DnaJ homolog subfamily C member 5 OS=Homo sapiens GN=DNAJC5 PE=1 SV=1	71	22134	4
186	RTN1_HUMAN	Reticulon-1 OS=Homo sapiens GN=RTN1 PE=1 SV=1	66	83566	4
194	MMSA_HUMAN	Methylmalonate-semialdehyde dehydrogenase [acylating], mitochondrial OS=Homo sapiens GN=ALDH6A1 PE=1 SV=2	64	57803	4
199	RB33B_HUMAN	Ras-related protein Rab-33B OS=Homo sapiens GN=RAB33B PE=1 SV=1	64	25701	4
207	VDAC3_HUMAN	Voltage-dependent anion-selective channel protein 3 OS=Homo sapiens GN=VDAC3 PE=1 SV=1	62	30639	4
223	DPYL3_HUMAN	Dihydropyrimidinase-related protein 3 OS=Homo sapiens GN=DPYSL3 PE=1 SV=1	59	61924	4
227	RAB21_HUMAN	Ras-related protein Rab-21 OS=Homo sapiens GN=RAB21 PE=1 SV=3	59	24332	4
231	RAN_HUMAN	GTP-binding nuclear protein Ran OS=Homo sapiens GN=RAN PE=1 SV=3	58	24408	4
238	GNAL_HUMAN	Guanine nucleotide-binding protein G(olf) subunit alpha OS=Homo sapiens GN=GNAL PE=1 SV=1	57	44280	4
240	RAB37_HUMAN	Ras-related protein Rab-37 OS=Homo sapiens GN=RAB37 PE=1 SV=3	57	24799	4
246	ARF1_HUMAN	ADP-ribosylation factor 1 OS=Homo sapiens GN=ARF1 PE=1 SV=2	56	20684	4
249	GPM6A_HUMAN	Neuronal membrane glycoprotein M6-a OS=Homo sapiens GN=GPM6A PE=1 SV=2	56	31188	4
257	GNAT1_HUMAN	Guanine nucleotide-binding protein G(t) subunit alpha-1 OS=Homo sapiens GN=GNAT1 PE=1 SV=5	54	40015	4
268	GNA11_HUMAN	Guanine nucleotide-binding protein subunit alpha-11 OS=Homo sapiens GN=GNA11 PE=1 SV=2	53	42097	4
270	ALDOC_HUMAN	Fructose-bisphosphate aldolase C OS=Homo sapiens GN=ALDOC PE=1 SV=2	52	39431	4
292	SMCA4_HUMAN	Transcription activator BRG1 OS=Homo sapiens GN=SMARCA4 PE=1 SV=2	49	184530	4
293	AQR_HUMAN	Intron-binding protein aquarius OS=Homo sapiens GN=AQR PE=1 SV=4	49	171186	4
294	GNA13_HUMAN	Guanine nucleotide-binding protein subunit alpha-13 OS=Homo sapiens GN=GNA13 PE=1 SV=2	49	44022	4
304	UH1BL_HUMAN	UHRF1-binding protein 1-like OS=Homo sapiens GN=UHRF1BP1L PE=1 SV=2	48	164095	4
324	APMAP_HUMAN	Adipocyte plasma membrane-associated protein OS=Homo sapiens GN=APMAP PE=1 SV=2	47	46451	4
329	HS905_HUMAN	Putative heat shock protein HSP 90-alpha A5 OS=Homo sapiens GN=HSP90AA5P PE=1 SV=1	46	38714	4
330	LANC1_HUMAN	LanC-like protein 1 OS=Homo sapiens GN=LANCL1 PE=1 SV=1	46	45254	4
352	ZMYM4_HUMAN	Zinc finger MYM-type protein 4 OS=Homo sapiens GN=ZMYM4 PE=1 SV=1	45	172677	4
357	K6PF_HUMAN	6-phosphofructokinase, muscle type OS=Homo sapiens GN=PFKM PE=1 SV=2	45	85128	4
375	ABCBA_HUMAN	ATP-binding cassette sub-family B member 10, mitochondrial OS=Homo sapiens GN=ABCB10 PE=1 SV=2	43	79098	4
379	AT1B2_HUMAN	Sodium/potassium-transporting ATPase subunit beta-2 OS=Homo sapiens GN=ATP1B2 PE=1 SV=3	43	33345	4
380	SUCB1_HUMAN	Succinyl-CoA ligase [ADP-forming] subunit beta, mitochondrial OS=Homo sapiens GN=SUCLA2 PE=1 SV=3	43	50285	4
385	DYH17_HUMAN	Dynein heavy chain 17, axonemal OS=Homo sapiens GN=DNAH17 PE=2 SV=2	43	511460	4
387	ARMC3_HUMAN	Armadillo repeat-containing protein 3 OS=Homo sapiens GN=ARMC3 PE=2 SV=2	43	96344	4
397	TCPG_HUMAN	T-complex protein 1 subunit gamma OS=Homo sapiens GN=CCT3 PE=1 SV=4	42	60495	4
403	H2AV_HUMAN	Histone H2A.V OS=Homo sapiens GN=H2AFV PE=1 SV=3	42	13501	4
415	CCD41_HUMAN	Coiled-coil domain-containing protein 41 OS=Homo sapiens GN=CCDC41 PE=1 SV=2	41	82009	4
422	NFM_HUMAN	Neurofilament medium polypeptide OS=Homo sapiens GN=NEFM PE=1 SV=3	41	102411	4
432	NID2_HUMAN	Nidogen-2 OS=Homo sapiens GN=NID2 PE=1 SV=3	40	151158	4
433	HMCN2_HUMAN	Hemicentin-2 OS=Homo sapiens GN=HMCN2 PE=2 SV=2	40	542265	4
439	TAF1_HUMAN	Transcription initiation factor TFIID subunit 1 OS=Homo sapiens GN=TAF1 PE=1 SV=2	40	212544	4
440	ODPB_HUMAN	Pyruvate dehydrogenase E1 component subunit beta, mitochondrial OS=Homo sapiens GN=PDHB PE=1 SV=3	40	39208	4
441	NDUBA_HUMAN	NADH dehydrogenase [ubiquinone] 1 beta subcomplex subunit 10 OS=Homo sapiens GN=NDUFB10 PE=1 SV=3	40	20763	4
443	YTDC1_HUMAN	YTH domain-containing protein 1 OS=Homo sapiens GN=YTHDC1 PE=1 SV=3	40	84649	4
449	COX2_HUMAN	Cytochrome c oxidase subunit 2 OS=Homo sapiens GN=MT-CO2 PE=1 SV=1	40	25548	4
459	THOC2_HUMAN	THO complex subunit 2 OS=Homo sapiens GN=THOC2 PE=1 SV=2	39	182659	4
460	SCN7A_HUMAN	Sodium channel protein type 7 subunit alpha OS=Homo sapiens GN=SCN7A PE=2 SV=2	39	193366	4
471	ERN1_HUMAN	Serine/threonine-protein kinase/endoribonuclease IRE1 OS=Homo sapiens GN=ERN1 PE=1 SV=2	38	109666	4
480	POTEH_HUMAN	POTE ankyrin domain family member H OS=Homo sapiens GN=POTEH PE=2 SV=3	38	60926	4
483	CTRO_HUMAN	Citron Rho-interacting kinase OS=Homo sapiens GN=CIT PE=1 SV=2	38	231286	4
488	ERF3B_HUMAN	Eukaryotic peptide chain release factor GTP-binding subunit ERF3B OS=Homo sapiens GN=GSPT2 PE=1 SV=2	38	68840	4
489	RM01_HUMAN	39S ribosomal protein L1, mitochondrial OS=Homo sapiens GN=MRPL1 PE=1 SV=2	38	36885	4
499	VAMP2_HUMAN	Vesicle-associated membrane protein 2 OS=Homo sapiens GN=VAMP2 PE=1 SV=3	37	12655	4
501	SYCM_HUMAN	Probable cysteinyl-tRNA synthetase, mitochondrial OS=Homo sapiens GN=CARS2 PE=1 SV=1	37	62185	4
507	SCRIB_HUMAN	Protein scribble homolog OS=Homo sapiens GN=SCRIB PE=1 SV=4	37	174778	4
511	ZN516_HUMAN	Zinc finger protein 516 OS=Homo sapiens GN=ZNF516 PE=1 SV=1	37	124211	4
525	CU114_HUMAN	Putative transposase element C21orf114 OS=Homo sapiens GN=C21orf114 PE=2 SV=1	37	24624	4
526	ZEP1_HUMAN	Zinc finger protein 40 OS=Homo sapiens GN=HIVEP1 PE=1 SV=3	37	296681	4
557	POTEB_HUMAN	POTE ankyrin domain family member B OS=Homo sapiens GN=POTEB PE=2 SV=1	35	65668	4
558	DLGP1_HUMAN	Disks large-associated protein 1 OS=Homo sapiens GN=DLGAP1 PE=1 SV=1	35	108805	4
562	ANO2_HUMAN	Anoctamin-2 OS=Homo sapiens GN=ANO2 PE=1 SV=2	35	113897	4
570	DYH12_HUMAN	Dynein heavy chain 12, axonemal OS=Homo sapiens GN=DNAH12 PE=1 SV=2	35	356713	4
577	VAPA_HUMAN	Vesicle-associated membrane protein-associated protein A OS=Homo sapiens GN=VAPA PE=1 SV=3	35	27875	4
585	AF1L1_HUMAN	Actin filament-associated protein 1-like 1 OS=Homo sapiens GN=AFAP1L1 PE=1 SV=2	35	86378	4
590	AP3B2_HUMAN	AP-3 complex subunit beta-2 OS=Homo sapiens GN=AP3B2 PE=1 SV=2	34	118985	4
592	COG3_HUMAN	Conserved oligomeric Golgi complex subunit 3 OS=Homo sapiens GN=COG3 PE=1 SV=3	34	94036	4
601	RTTN_HUMAN	Rotatin OS=Homo sapiens GN=RTTN PE=1 SV=3	34	248470	4
602	URP2_HUMAN	Fermitin family homolog 3 OS=Homo sapiens GN=FERMT3 PE=1 SV=1	34	75905	4
612	RYR1_HUMAN	Ryanodine receptor 1 OS=Homo sapiens GN=RYR1 PE=1 SV=3	34	564815	4
618	PKN3_HUMAN	Serine/threonine-protein kinase N3 OS=Homo sapiens GN=PKN3 PE=1 SV=1	34	99358	4
625	PTN13_HUMAN	Tyrosine-protein phosphatase non-receptor type 13 OS=Homo sapiens GN=PTPN13 PE=1 SV=2	34	276733	4
627	SCN3A_HUMAN	Sodium channel protein type 3 subunit alpha OS=Homo sapiens GN=SCN3A PE=1 SV=2	34	226147	4
634	SYNP2_HUMAN	Synaptopodin-2 OS=Homo sapiens GN=SYNPO2 PE=1 SV=2	33	117441	4
641	TSYL4_HUMAN	Testis-specific Y-encoded-like protein 4 OS=Homo sapiens GN=TSPYL4 PE=2 SV=2	33	45098	4
646	UDB17_HUMAN	UDP-glucuronosyltransferase 2B17 OS=Homo sapiens GN=UGT2B17 PE=2 SV=1	33	61055	4
650	LAMA2_HUMAN	Laminin subunit alpha-2 OS=Homo sapiens GN=LAMA2 PE=1 SV=4	33	343684	4
651	SYVC_HUMAN	Valyl-tRNA synthetase OS=Homo sapiens GN=VARS PE=1 SV=4	33	140387	4
653	SORL_HUMAN	Sortilin-related receptor OS=Homo sapiens GN=SORL1 PE=1 SV=2	33	248267	4
659	RECQ5_HUMAN	ATP-dependent DNA helicase Q5 OS=Homo sapiens GN=RECQL5 PE=1 SV=2	33	108790	4
663	BTBD7_HUMAN	BTB/POZ domain-containing protein 7 OS=Homo sapiens GN=BTBD7 PE=1 SV=3	33	126288	4
664	MAST3_HUMAN	Microtubule-associated serine/threonine-protein kinase 3 OS=Homo sapiens GN=MAST3 PE=1 SV=2	33	143049	4
665	QCR7_HUMAN	Cytochrome b-c1 complex subunit 7 OS=Homo sapiens GN=UQCRB PE=1 SV=2	33	13522	4
667	CATF_HUMAN	Cathepsin F OS=Homo sapiens GN=CTSF PE=1 SV=1	33	53332	4
671	PKDRE_HUMAN	Polycystic kidney disease and receptor for egg jelly-related protein OS=Homo sapiens GN=PKDREJ PE=2 SV=2	33	255285	4
685	CI14B_HUMAN	Transmembrane protein C9orf144B OS=Homo sapiens GN=C9orf144B PE=2 SV=4	32	148003	4
690	ALO17_HUMAN	Protein ALO17 OS=Homo sapiens GN=KIAA1618 PE=1 SV=2	32	174786	4
691	NDUAA_HUMAN	NADH dehydrogenase [ubiquinone] 1 alpha subcomplex subunit 10, mitochondrial OS=Homo sapiens GN=NDUFA10 PE=1 SV=1	32	40725	4
693	LPH_HUMAN	Lactase-phlorizin hydrolase OS=Homo sapiens GN=LCT PE=1 SV=2	32	218436	4
700	ARHGI_HUMAN	Rho guanine nucleotide exchange factor 18 OS=Homo sapiens GN=ARHGEF18 PE=1 SV=3	32	130700	4
702	TRPM4_HUMAN	Transient receptor potential cation channel subfamily M member 4 OS=Homo sapiens GN=TRPM4 PE=1 SV=1	32	134215	4
707	NKD2_HUMAN	Protein naked cuticle homolog 2 OS=Homo sapiens GN=NKD2 PE=1 SV=1	32	50025	4
709	FREM3_HUMAN	FRAS1-related extracellular matrix protein 3 OS=Homo sapiens GN=FREM3 PE=2 SV=1	32	237617	4
713	CKAP2_HUMAN	Cytoskeleton-associated protein 2 OS=Homo sapiens GN=CKAP2 PE=1 SV=1	32	76939	4
716	SMOC1_HUMAN	SPARC-related modular calcium-binding protein 1 OS=Homo sapiens GN=SMOC1 PE=1 SV=1	32	48132	4
720	WRN_HUMAN	Werner syndrome ATP-dependent helicase OS=Homo sapiens GN=WRN PE=1 SV=1	31	162391	4
725	MYPT2_HUMAN	Protein phosphatase 1 regulatory subunit 12B OS=Homo sapiens GN=PPP1R12B PE=1 SV=2	31	110337	4
732	FBP1L_HUMAN	Formin-binding protein 1-like OS=Homo sapiens GN=FNBP1L PE=1 SV=2	31	69933	4
734	EMR1_HUMAN	EGF-like module-containing mucin-like hormone receptor-like 1 OS=Homo sapiens GN=EMR1 PE=2 SV=3	31	97618	4
737	TNK1_HUMAN	Non-receptor tyrosine-protein kinase TNK1 OS=Homo sapiens GN=TNK1 PE=1 SV=3	31	72422	4
743	SPG17_HUMAN	Sperm-associated antigen 17 OS=Homo sapiens GN=SPAG17 PE=1 SV=1	31	251584	4
747	FLNC_HUMAN	Filamin-C OS=Homo sapiens GN=FLNC PE=1 SV=3	31	290841	4
755	LONM_HUMAN	Lon protease homolog, mitochondrial OS=Homo sapiens GN=LONP1 PE=1 SV=2	31	106422	4
761	ABCD2_HUMAN	ATP-binding cassette sub-family D member 2 OS=Homo sapiens GN=ABCD2 PE=1 SV=1	31	83179	4
763	CAMP2_HUMAN	Calmodulin-regulated spectrin-associated protein 2 OS=Homo sapiens GN=CAMSAP1L1 PE=1 SV=2	31	167925	4
766	CYFP2_HUMAN	Cytoplasmic FMR1-interacting protein 2 OS=Homo sapiens GN=CYFIP2 PE=1 SV=2	31	148302	4
777	SHRM2_HUMAN	Protein Shroom2 OS=Homo sapiens GN=SHROOM2 PE=1 SV=1	30	176303	4
784	MCCA_HUMAN	Methylcrotonoyl-CoA carboxylase subunit alpha, mitochondrial OS=Homo sapiens GN=MCCC1 PE=1 SV=3	30	80422	4
788	SEM5A_HUMAN	Semaphorin-5A OS=Homo sapiens GN=SEMA5A PE=1 SV=3	30	120537	4
791	YB019_HUMAN	Uncharacterized protein FLJ44048 OS=Homo sapiens PE=2 SV=2	30	179919	4
792	PHLP1_HUMAN	PH domain leucine-rich repeat-containing protein phosphatase 1 OS=Homo sapiens GN=PHLPP1 PE=1 SV=3	30	184556	4
794	TOM70_HUMAN	Mitochondrial import receptor subunit TOM70 OS=Homo sapiens GN=TOMM70A PE=1 SV=1	30	67412	4
816	ESF1_HUMAN	ESF1 homolog OS=Homo sapiens GN=ESF1 PE=1 SV=1	30	98735	4
818	BIG2_HUMAN	Brefeldin A-inhibited guanine nucleotide-exchange protein 2 OS=Homo sapiens GN=ARFGEF2 PE=1 SV=3	30	201909	4
819	MST4_HUMAN	Serine/threonine-protein kinase MST4 OS=Homo sapiens GN=MST4 PE=1 SV=2	30	46500	4
822	HECD1_HUMAN	E3 ubiquitin-protein ligase HECTD1 OS=Homo sapiens GN=HECTD1 PE=1 SV=2	30	289413	4
824	MUC5B_HUMAN	Mucin-5B OS=Homo sapiens GN=MUC5B PE=1 SV=2	30	590122	4
37	AT2B2_HUMAN	Plasma membrane calcium-transporting ATPase 2 OS=Homo sapiens GN=ATP2B2 PE=1 SV=2	206	136789	3
85	CADM2_HUMAN	Cell adhesion molecule 2 OS=Homo sapiens GN=CADM2 PE=2 SV=1	128	47524	3
93	GDAP1_HUMAN	Ganglioside-induced differentiation-associated protein 1 OS=Homo sapiens GN=GDAP1 PE=1 SV=3	121	41320	3
99	RALA_HUMAN	Ras-related protein Ral-A OS=Homo sapiens GN=RALA PE=1 SV=1	114	23552	3
106	VISL1_HUMAN	Visinin-like protein 1 OS=Homo sapiens GN=VSNL1 PE=1 SV=2	109	22128	3
133	ODO2_HUMAN	Dihydrolipoyllysine-residue succinyltransferase component of 2-oxoglutarate dehydrogenase complex, mitochondrial OS=Homo sapiens GN=DLST PE=1 SV=3	88	48698	3
134	LANC2_HUMAN	LanC-like protein 2 OS=Homo sapiens GN=LANCL2 PE=1 SV=1	88	50821	3
138	VGLU1_HUMAN	Vesicular glutamate transporter 1 OS=Homo sapiens GN=SLC17A7 PE=2 SV=1	86	61573	3
149	NTRI_HUMAN	Neurotrimin OS=Homo sapiens GN=NTM PE=1 SV=1	79	37947	3
152	PGK1_HUMAN	Phosphoglycerate kinase 1 OS=Homo sapiens GN=PGK1 PE=1 SV=3	78	44586	3
161	RAB2B_HUMAN	Ras-related protein Rab-2B OS=Homo sapiens GN=RAB2B PE=1 SV=1	75	24199	3
165	EAA2_HUMAN	Excitatory amino acid transporter 2 OS=Homo sapiens GN=SLC1A2 PE=1 SV=2	73	62064	3
171	TCPB_HUMAN	T-complex protein 1 subunit beta OS=Homo sapiens GN=CCT2 PE=1 SV=4	71	57452	3
172	ENPL_HUMAN	Endoplasmin OS=Homo sapiens GN=HSP90B1 PE=1 SV=1	70	92411	3
182	NDUA9_HUMAN	NADH dehydrogenase [ubiquinone] 1 alpha subcomplex subunit 9, mitochondrial OS=Homo sapiens GN=NDUFA9 PE=1 SV=2	67	42483	3
183	SEPT8_HUMAN	Septin-8 OS=Homo sapiens GN=SEPT8 PE=1 SV=4	66	55721	3
185	DHPR_HUMAN	Dihydropteridine reductase OS=Homo sapiens GN=QDPR PE=1 SV=2	66	25773	3
195	GRIA4_HUMAN	Glutamate receptor 4 OS=Homo sapiens GN=GRIA4 PE=2 SV=2	64	100807	3
210	ATP5H_HUMAN	ATP synthase subunit d, mitochondrial OS=Homo sapiens GN=ATP5H PE=1 SV=3	61	18480	3
215	APOD_HUMAN	Apolipoprotein D OS=Homo sapiens GN=APOD PE=1 SV=1	60	21262	3
222	SYG_HUMAN	Glycyl-tRNA synthetase OS=Homo sapiens GN=GARS PE=1 SV=2	60	83087	3
247	SCPDH_HUMAN	Probable saccharopine dehydrogenase OS=Homo sapiens GN=SCCPDH PE=1 SV=1	56	47121	3
256	SIRB1_HUMAN	Signal-regulatory protein beta-1 OS=Homo sapiens GN=SIRPB1 PE=1 SV=4	54	43202	3
261	NB5R3_HUMAN	NADH-cytochrome b5 reductase 3 OS=Homo sapiens GN=CYB5R3 PE=1 SV=3	53	34213	3
263	NDUA4_HUMAN	NADH dehydrogenase [ubiquinone] 1 alpha subcomplex subunit 4 OS=Homo sapiens GN=NDUFA4 PE=1 SV=1	53	9364	3
271	SEP11_HUMAN	Septin-11 OS=Homo sapiens GN=SEPT11 PE=1 SV=3	51	49367	3
279	SNAA_HUMAN	Alpha-soluble NSF attachment protein OS=Homo sapiens GN=NAPA PE=1 SV=3	51	33211	3
285	SYN3_HUMAN	Synapsin-3 OS=Homo sapiens GN=SYN3 PE=1 SV=2	50	63263	3
298	MOG_HUMAN	Myelin-oligodendrocyte glycoprotein OS=Homo sapiens GN=MOG PE=1 SV=1	48	28161	3
338	SNG3_HUMAN	Synaptogyrin-3 OS=Homo sapiens GN=SYNGR3 PE=2 SV=2	46	24539	3
347	TP53B_HUMAN	Tumor suppressor p53-binding protein 1 OS=Homo sapiens GN=TP53BP1 PE=1 SV=2	45	213443	3
348	CD47_HUMAN	Leukocyte surface antigen CD47 OS=Homo sapiens GN=CD47 PE=1 SV=1	45	35191	3
350	COX5B_HUMAN	Cytochrome c oxidase subunit 5B, mitochondrial OS=Homo sapiens GN=COX5B PE=1 SV=2	45	13687	3
353	KCC2A_HUMAN	Calcium/calmodulin-dependent protein kinase type II subunit alpha OS=Homo sapiens GN=CAMK2A PE=1 SV=2	45	54054	3
354	FA87B_HUMAN	Protein FAM87B OS=Homo sapiens GN=FAM87B PE=2 SV=1	45	17770	3
358	KCRU_HUMAN	Creatine kinase U-type, mitochondrial OS=Homo sapiens GN=CKMT1A PE=1 SV=1	44	47007	3
364	ADT4_HUMAN	ADP/ATP translocase 4 OS=Homo sapiens GN=SLC25A31 PE=1 SV=1	44	34999	3
365	NDUB4_HUMAN	NADH dehydrogenase [ubiquinone] 1 beta subcomplex subunit 4 OS=Homo sapiens GN=NDUFB4 PE=1 SV=3	44	15199	3
367	NCDN_HUMAN	Neurochondrin OS=Homo sapiens GN=NCDN PE=1 SV=1	44	78814	3
368	GRIA2_HUMAN	Glutamate receptor 2 OS=Homo sapiens GN=GRIA2 PE=1 SV=3	44	98758	3
378	AT2A1_HUMAN	Sarcoplasmic/endoplasmic reticulum calcium ATPase 1 OS=Homo sapiens GN=ATP2A1 PE=1 SV=1	43	110182	3
406	NDUB8_HUMAN	NADH dehydrogenase [ubiquinone] 1 beta subcomplex subunit 8, mitochondrial OS=Homo sapiens GN=NDUFB8 PE=1 SV=1	42	21751	3
408	LSAMP_HUMAN	Limbic system-associated membrane protein OS=Homo sapiens GN=LSAMP PE=1 SV=2	42	37370	3
416	CXA1_HUMAN	Gap junction alpha-1 protein OS=Homo sapiens GN=GJA1 PE=1 SV=2	41	42981	3
442	UE2NL_HUMAN	Putative ubiquitin-conjugating enzyme E2 N-like OS=Homo sapiens GN=UBE2NL PE=5 SV=1	40	17366	3
452	ENOB_HUMAN	Beta-enolase OS=Homo sapiens GN=ENO3 PE=1 SV=4	39	46902	3
484	RIMB1_HUMAN	Peripheral-type benzodiazepine receptor-associated protein 1 OS=Homo sapiens GN=BZRAP1 PE=1 SV=2	38	199928	3
485	SSH2_HUMAN	Protein phosphatase Slingshot homolog 2 OS=Homo sapiens GN=SSH2 PE=1 SV=1	38	158116	3
490	KLD8A_HUMAN	Kelch domain-containing protein 8A OS=Homo sapiens GN=KLHDC8A PE=2 SV=2	38	38834	3
496	L1CAM_HUMAN	Neural cell adhesion molecule L1 OS=Homo sapiens GN=L1CAM PE=1 SV=2	38	139915	3
500	FES_HUMAN	Tyrosine-protein kinase Fes/Fps OS=Homo sapiens GN=FES PE=1 SV=3	37	93438	3
508	MOT7_HUMAN	Monocarboxylate transporter 7 OS=Homo sapiens GN=SLC16A6 PE=1 SV=2	37	57356	3
513	RIPL2_HUMAN	RILP-like protein 2 OS=Homo sapiens GN=RILPL2 PE=1 SV=1	37	23971	3
522	USBP1_HUMAN	Usher syndrome type-1C protein-binding protein 1 OS=Homo sapiens GN=USHBP1 PE=1 SV=1	37	76022	3
527	S6A17_HUMAN	Orphan sodium- and chloride-dependent neurotransmitter transporter NTT4 OS=Homo sapiens GN=SLC6A17 PE=2 SV=3	37	80948	3
547	DOK5_HUMAN	Docking protein 5 OS=Homo sapiens GN=DOK5 PE=1 SV=2	36	35441	3
553	URB2_HUMAN	Unhealthy ribosome biogenesis protein 2 homolog OS=Homo sapiens GN=URB2 PE=1 SV=2	36	170435	3
555	SIRT2_HUMAN	NAD-dependent deacetylase sirtuin-2 OS=Homo sapiens GN=SIRT2 PE=1 SV=2	35	43154	3
559	ACSF2_HUMAN	Acyl-CoA synthetase family member 2, mitochondrial OS=Homo sapiens GN=ACSF2 PE=1 SV=2	35	68081	3
565	RPGF3_HUMAN	Rap guanine nucleotide exchange factor 3 OS=Homo sapiens GN=RAPGEF3 PE=1 SV=5	35	103586	3
571	ODPAT_HUMAN	Pyruvate dehydrogenase E1 component subunit alpha, testis-specific form, mitochondrial OS=Homo sapiens GN=PDHA2 PE=1 SV=1	35	42906	3
572	GG6L2_HUMAN	Golgin subfamily A member 6-like protein 2 OS=Homo sapiens GN=GOLGA6L2 PE=2 SV=2	35	79293	3
583	RTN4_HUMAN	Reticulon-4 OS=Homo sapiens GN=RTN4 PE=1 SV=2	35	129851	3
586	CCPG1_HUMAN	Cell cycle progression protein 1 OS=Homo sapiens GN=CCPG1 PE=1 SV=3	35	87286	3
587	HPLN4_HUMAN	Hyaluronan and proteoglycan link protein 4 OS=Homo sapiens GN=HAPLN4 PE=2 SV=1	35	42774	3
591	K1C25_HUMAN	Keratin, type I cytoskeletal 25 OS=Homo sapiens GN=KRT25 PE=1 SV=1	34	49287	3
594	CAMKV_HUMAN	CaM kinase-like vesicle-associated protein OS=Homo sapiens GN=CAMKV PE=2 SV=2	34	54320	3
596	BAP31_HUMAN	B-cell receptor-associated protein 31 OS=Homo sapiens GN=BCAP31 PE=1 SV=3	34	27974	3
604	PPID_HUMAN	Peptidyl-prolyl cis-trans isomerase D OS=Homo sapiens GN=PPID PE=1 SV=3	34	40738	3
613	IMDH1_HUMAN	Inosine-5~-monophosphate dehydrogenase 1 OS=Homo sapiens GN=IMPDH1 PE=1 SV=2	34	55370	3
617	FBX18_HUMAN	F-box only protein 18 OS=Homo sapiens GN=FBXO18 PE=1 SV=2	34	117611	3
628	SHPRH_HUMAN	E3 ubiquitin-protein ligase SHPRH OS=Homo sapiens GN=SHPRH PE=1 SV=2	34	192957	3
631	TUT1_HUMAN	U6 snRNA-specific terminal uridylyltransferase 1 OS=Homo sapiens GN=TUT1 PE=1 SV=2	33	93788	3
632	IDHC_HUMAN	Isocitrate dehydrogenase [NADP] cytoplasmic OS=Homo sapiens GN=IDH1 PE=1 SV=2	33	46630	3
635	ZNHI2_HUMAN	Zinc finger HIT domain-containing protein 2 OS=Homo sapiens GN=ZNHIT2 PE=1 SV=1	33	42857	3
637	ASND1_HUMAN	Asparagine synthetase domain-containing protein 1 OS=Homo sapiens GN=ASNSD1 PE=2 SV=1	33	72133	3
642	SMG7_HUMAN	Protein SMG7 OS=Homo sapiens GN=SMG7 PE=1 SV=2	33	127202	3
647	S4A8_HUMAN	Electroneutral sodium bicarbonate exchanger 1 OS=Homo sapiens GN=SLC4A8 PE=1 SV=1	33	122858	3
668	AL7A1_HUMAN	Alpha-aminoadipic semialdehyde dehydrogenase OS=Homo sapiens GN=ALDH7A1 PE=1 SV=5	33	58450	3
674	GRK4_HUMAN	G protein-coupled receptor kinase 4 OS=Homo sapiens GN=GRK4 PE=1 SV=3	33	66541	3
675	TRI34_HUMAN	Tripartite motif-containing protein 34 OS=Homo sapiens GN=TRIM34 PE=1 SV=2	32	56827	3
688	PTPRC_HUMAN	Receptor-type tyrosine-protein phosphatase C OS=Homo sapiens GN=PTPRC PE=1 SV=2	32	147162	3
696	HS105_HUMAN	Heat shock protein 105 kDa OS=Homo sapiens GN=HSPH1 PE=1 SV=1	32	96804	3
712	DCLK1_HUMAN	Serine/threonine-protein kinase DCLK1 OS=Homo sapiens GN=DCLK1 PE=1 SV=2	32	82173	3
715	GUAA_HUMAN	GMP synthase [glutamine-hydrolyzing] OS=Homo sapiens GN=GMPS PE=1 SV=1	32	76667	3
724	UBP47_HUMAN	Ubiquitin carboxyl-terminal hydrolase 47 OS=Homo sapiens GN=USP47 PE=1 SV=2	31	157169	3
729	A2ML1_HUMAN	Alpha-2-macroglobulin-like protein 1 OS=Homo sapiens GN=A2ML1 PE=1 SV=2	31	161001	3
733	SEPT9_HUMAN	Septin-9 OS=Homo sapiens GN=SEPT9 PE=1 SV=2	31	65361	3
738	1433F_HUMAN	14-3-3 protein eta OS=Homo sapiens GN=YWHAH PE=1 SV=4	31	28201	3
741	FBN1_HUMAN	Fibrillin-1 OS=Homo sapiens GN=FBN1 PE=1 SV=2	31	312083	3
749	KBTBA_HUMAN	Kelch repeat and BTB domain-containing protein 10 OS=Homo sapiens GN=KBTBD10 PE=1 SV=2	31	67994	3
750	WNK3_HUMAN	Serine/threonine-protein kinase WNK3 OS=Homo sapiens GN=WNK3 PE=1 SV=2	31	191669	3
751	JMY_HUMAN	Junction-mediating and -regulatory protein OS=Homo sapiens GN=JMY PE=1 SV=2	31	111376	3
752	N4BP3_HUMAN	NEDD4-binding protein 3 OS=Homo sapiens GN=N4BP3 PE=1 SV=3	31	60433	3
759	LPPRC_HUMAN	Leucine-rich PPR motif-containing protein, mitochondrial OS=Homo sapiens GN=LRPPRC PE=1 SV=3	31	157805	3
767	SMC1B_HUMAN	Structural maintenance of chromosomes protein 1B OS=Homo sapiens GN=SMC1B PE=1 SV=2	30	143818	3
775	LIX1L_HUMAN	LIX1-like protein OS=Homo sapiens GN=LIX1L PE=2 SV=1	30	36540	3
779	S45A3_HUMAN	Solute carrier family 45 member 3 OS=Homo sapiens GN=SLC45A3 PE=2 SV=1	30	59284	3
787	FAK1_HUMAN	Focal adhesion kinase 1 OS=Homo sapiens GN=PTK2 PE=1 SV=2	30	119157	3
790	KAD1_HUMAN	Adenylate kinase isoenzyme 1 OS=Homo sapiens GN=AK1 PE=1 SV=3	30	21621	3
795	CD109_HUMAN	CD109 antigen OS=Homo sapiens GN=CD109 PE=1 SV=2	30	161587	3
802	RPTOR_HUMAN	Regulatory-associated protein of mTOR OS=Homo sapiens GN=RPTOR PE=1 SV=1	30	148942	3
126	CATD_HUMAN	Cathepsin D OS=Homo sapiens GN=CTSD PE=1 SV=1	91	44524	2
131	USMG5_HUMAN	Up-regulated during skeletal muscle growth protein 5 OS=Homo sapiens GN=USMG5 PE=1 SV=1	89	6453	2
173	SEP13_HUMAN	Septin-13 OS=Homo sapiens GN=SEPT13 PE=2 SV=2	69	33130	2
174	4F2_HUMAN	4F2 cell-surface antigen heavy chain OS=Homo sapiens GN=SLC3A2 PE=1 SV=3	69	67952	2
176	NDUA7_HUMAN	NADH dehydrogenase [ubiquinone] 1 alpha subcomplex subunit 7 OS=Homo sapiens GN=NDUFA7 PE=1 SV=3	68	12544	2
190	NDUAD_HUMAN	NADH dehydrogenase [ubiquinone] 1 alpha subcomplex subunit 13 OS=Homo sapiens GN=NDUFA13 PE=1 SV=3	65	16688	2
196	SNP25_HUMAN	Synaptosomal-associated protein 25 OS=Homo sapiens GN=SNAP25 PE=1 SV=1	64	23300	2
204	FLOT1_HUMAN	Flotillin-1 OS=Homo sapiens GN=FLOT1 PE=1 SV=3	62	47326	2
214	ACSL3_HUMAN	Long-chain-fatty-acid--CoA ligase 3 OS=Homo sapiens GN=ACSL3 PE=1 SV=3	61	80368	2
216	CYB5B_HUMAN	Cytochrome b5 type B OS=Homo sapiens GN=CYB5B PE=1 SV=2	60	16322	2
228	TPIS_HUMAN	Triosephosphate isomerase OS=Homo sapiens GN=TPI1 PE=1 SV=2	58	26653	2
229	FA63B_HUMAN	Protein FAM63B OS=Homo sapiens GN=FAM63B PE=1 SV=2	58	67064	2
230	CHCH3_HUMAN	Coiled-coil-helix-coiled-coil-helix domain-containing protein 3, mitochondrial OS=Homo sapiens GN=CHCHD3 PE=1 SV=1	58	26136	2
232	AL4A1_HUMAN	Delta-1-pyrroline-5-carboxylate dehydrogenase, mitochondrial OS=Homo sapiens GN=ALDH4A1 PE=1 SV=3	58	61681	2
239	ACTZ_HUMAN	Alpha-centractin OS=Homo sapiens GN=ACTR1A PE=1 SV=1	57	42587	2
258	MTCH1_HUMAN	Mitochondrial carrier homolog 1 OS=Homo sapiens GN=MTCH1 PE=1 SV=1	54	41517	2
278	PALM_HUMAN	Paralemmin OS=Homo sapiens GN=PALM PE=1 SV=2	51	42050	2
305	LNP_HUMAN	Protein lunapark OS=Homo sapiens GN=LNP PE=1 SV=2	48	47710	2
308	ALDH2_HUMAN	Aldehyde dehydrogenase, mitochondrial OS=Homo sapiens GN=ALDH2 PE=1 SV=2	48	56346	2
321	GBG2_HUMAN	Guanine nucleotide-binding protein G(I)/G(S)/G(O) subunit gamma-2 OS=Homo sapiens GN=GNG2 PE=1 SV=2	47	7845	2
341	MBOA7_HUMAN	Lysophospholipid acyltransferase 7 OS=Homo sapiens GN=MBOAT7 PE=1 SV=2	45	52730	2
344	NEGR1_HUMAN	Neuronal growth regulator 1 OS=Homo sapiens GN=NEGR1 PE=1 SV=3	45	38694	2
360	NDUAC_HUMAN	NADH dehydrogenase [ubiquinone] 1 alpha subcomplex subunit 12 OS=Homo sapiens GN=NDUFA12 PE=1 SV=1	44	17104	2
366	SYPH_HUMAN	Synaptophysin OS=Homo sapiens GN=SYP PE=1 SV=3	44	33823	2
372	NB5R1_HUMAN	NADH-cytochrome b5 reductase 1 OS=Homo sapiens GN=CYB5R1 PE=1 SV=1	44	34073	2
396	CB044_HUMAN	WD repeat-containing protein C2orf44 OS=Homo sapiens GN=C2orf44 PE=1 SV=1	42	79086	2
418	SP100_HUMAN	Nuclear autoantigen Sp-100 OS=Homo sapiens GN=SP100 PE=1 SV=3	41	100354	2
423	RAB7A_HUMAN	Ras-related protein Rab-7a OS=Homo sapiens GN=RAB7A PE=1 SV=1	41	23475	2
437	K6PP_HUMAN	6-phosphofructokinase type C OS=Homo sapiens GN=PFKP PE=1 SV=2	40	85542	2
456	MBD5_HUMAN	Methyl-CpG-binding domain protein 5 OS=Homo sapiens GN=MBD5 PE=2 SV=3	39	159795	2
461	SCOT1_HUMAN	Succinyl-CoA:3-ketoacid-coenzyme A transferase 1, mitochondrial OS=Homo sapiens GN=OXCT1 PE=1 SV=1	39	56122	2
473	TCPD_HUMAN	T-complex protein 1 subunit delta OS=Homo sapiens GN=CCT4 PE=1 SV=4	38	57888	2
493	SFXN3_HUMAN	Sideroflexin-3 OS=Homo sapiens GN=SFXN3 PE=2 SV=1	38	35481	2
529	HECAM_HUMAN	Hepatocyte cell adhesion molecule OS=Homo sapiens GN=HEPACAM PE=1 SV=1	37	45998	2
541	SFXN1_HUMAN	Sideroflexin-1 OS=Homo sapiens GN=SFXN1 PE=1 SV=4	36	35596	2
544	PKHA6_HUMAN	Pleckstrin homology domain-containing family A member 6 OS=Homo sapiens GN=PLEKHA6 PE=1 SV=4	36	117056	2
578	RAB5C_HUMAN	Ras-related protein Rab-5C OS=Homo sapiens GN=RAB5C PE=1 SV=2	35	23468	2
581	DHSA_HUMAN	Succinate dehydrogenase [ubiquinone] flavoprotein subunit, mitochondrial OS=Homo sapiens GN=SDHA PE=1 SV=2	35	72645	2
595	GSHB_HUMAN	Glutathione synthetase OS=Homo sapiens GN=GSS PE=1 SV=1	34	52352	2
619	NIPS1_HUMAN	Protein NipSnap homolog 1 OS=Homo sapiens GN=NIPSNAP1 PE=1 SV=1	34	33289	2
621	ELOA2_HUMAN	RNA polymerase II transcription factor SIII subunit A2 OS=Homo sapiens GN=TCEB3B PE=1 SV=2	34	83869	2
623	ABD12_HUMAN	Monoacylglycerol lipase ABHD12 OS=Homo sapiens GN=ABHD12 PE=2 SV=2	34	45068	2
636	SCNAA_HUMAN	Sodium channel protein type 10 subunit alpha OS=Homo sapiens GN=SCN10A PE=1 SV=2	33	220484	2
640	NDUS2_HUMAN	NADH dehydrogenase [ubiquinone] iron-sulfur protein 2, mitochondrial OS=Homo sapiens GN=NDUFS2 PE=1 SV=2	33	52512	2
656	STAG1_HUMAN	Cohesin subunit SA-1 OS=Homo sapiens GN=STAG1 PE=1 SV=3	33	144336	2
666	DHTK1_HUMAN	Probable 2-oxoglutarate dehydrogenase E1 component DHKTD1, mitochondrial OS=Homo sapiens GN=DHTKD1 PE=2 SV=2	33	103011	2
673	TTC26_HUMAN	Tetratricopeptide repeat protein 26 OS=Homo sapiens GN=TTC26 PE=2 SV=1	33	64136	2
687	SBNO2_HUMAN	Protein strawberry notch homolog 2 OS=Homo sapiens GN=SBNO2 PE=2 SV=3	32	150181	2
689	TPC6A_HUMAN	Trafficking protein particle complex subunit 6A OS=Homo sapiens GN=TRAPPC6A PE=1 SV=2	32	17593	2
694	GIPR_HUMAN	Gastric inhibitory polypeptide receptor OS=Homo sapiens GN=GIPR PE=1 SV=1	32	53123	2
717	HTRA2_HUMAN	Serine protease HTRA2, mitochondrial OS=Homo sapiens GN=HTRA2 PE=1 SV=2	31	48811	2
745	CAND1_HUMAN	Cullin-associated NEDD8-dissociated protein 1 OS=Homo sapiens GN=CAND1 PE=1 SV=2	31	136289	2
765	NOV_HUMAN	Protein NOV homolog OS=Homo sapiens GN=NOV PE=1 SV=1	31	39135	2
768	RRP1_HUMAN	Ribosomal RNA processing protein 1 homolog A OS=Homo sapiens GN=RRP1 PE=1 SV=1	30	52807	2
773	L37A1_HUMAN	Leucine-rich repeat-containing protein 37A OS=Homo sapiens GN=LRRC37A PE=2 SV=2	30	188112	2
780	RB22A_HUMAN	Ras-related protein Rab-22A OS=Homo sapiens GN=RAB22A PE=1 SV=2	30	21841	2
796	MLH1_HUMAN	DNA mismatch repair protein Mlh1 OS=Homo sapiens GN=MLH1 PE=1 SV=1	30	84548	2
797	ERAP2_HUMAN	Endoplasmic reticulum aminopeptidase 2 OS=Homo sapiens GN=ERAP2 PE=1 SV=2	30	110391	2
801	BECN1_HUMAN	Beclin-1 OS=Homo sapiens GN=BECN1 PE=1 SV=2	30	51863	2
807	ACTY_HUMAN	Beta-centractin OS=Homo sapiens GN=ACTR1B PE=1 SV=1	30	42267	2
814	FIS1_HUMAN	Mitochondrial fission 1 protein OS=Homo sapiens GN=FIS1 PE=1 SV=2	30	16927	2
817	Z804B_HUMAN	Zinc finger protein 804B OS=Homo sapiens GN=ZNF804B PE=1 SV=2	30	152477	2
823	PERI_HUMAN	Peripherin OS=Homo sapiens GN=PRPH PE=1 SV=2	30	53618	2
