# Supplementary material for: Partitioning the Proteome: Phase Separation for Targeted Analysis of Membrane Proteins in Human Post-Mortem Brain
Source: PLoS One. 2012 Jun 22;7(6):e39509. doi: 10.1371/journal.pone.0039509 (PMC3382145; doi:10.1371/journal.pone.0039509)
Supplement: Table S5 — Unique AQ phase proteins identified from AQ1 and AQ2 samples that underwent LC-MS/MS. (XLS) [file pone.0039509.s007.xls]

## Sheet: Table S5_Unique AQ proteins
TABLE S5. UNIQUE AQ PHASE PROTEINS IDENTIFIED FROM AQ1 AND AQ2.
prot_hit_num	prot_acc	prot_desc	sample
204	1433B_HUMAN	14-3-3 protein beta/alpha OS=Homo sapiens GN=YWHAB PE=1 SV=3	AQ1
33	1433E_HUMAN	14-3-3 protein epsilon OS=Homo sapiens GN=YWHAE PE=1 SV=1	AQ1
263	1433F_HUMAN	14-3-3 protein eta OS=Homo sapiens GN=YWHAH PE=1 SV=4	AQ2
238	1433G_HUMAN	14-3-3 protein gamma OS=Homo sapiens GN=YWHAG PE=1 SV=2	AQ1
29	1433Z_HUMAN	14-3-3 protein zeta/delta OS=Homo sapiens GN=YWHAZ PE=1 SV=1	AQ1
25	AATC_HUMAN	Aspartate aminotransferase, cytoplasmic OS=Homo sapiens GN=GOT1 PE=1 SV=3	AQ1
11	AATM_HUMAN	Aspartate aminotransferase, mitochondrial OS=Homo sapiens GN=GOT2 PE=1 SV=2	AQ1
228	ABCA8_HUMAN	ATP-binding cassette sub-family A member 8 OS=Homo sapiens GN=ABCA8 PE=1 SV=3	AQ1
23	ACON_HUMAN	Aconitate hydratase, mitochondrial OS=Homo sapiens GN=ACO2 PE=1 SV=2	AQ1
133	ACSL6_HUMAN	Long-chain-fatty-acid--CoA ligase 6 OS=Homo sapiens GN=ACSL6 PE=2 SV=4	AQ1
48	ACTB_HUMAN	Actin, cytoplasmic 1 OS=Homo sapiens GN=ACTB PE=1 SV=1	AQ1
97	ACTBL_HUMAN	Beta-actin-like protein 2 OS=Homo sapiens GN=ACTBL2 PE=1 SV=2	AQ1
258	ADAT1_HUMAN	tRNA-specific adenosine deaminase 1 OS=Homo sapiens GN=ADAT1 PE=2 SV=1	AQ2
176	ADDA_HUMAN	Alpha-adducin OS=Homo sapiens GN=ADD1 PE=1 SV=2	AQ1
195	ADT1_HUMAN	ADP/ATP translocase 1 OS=Homo sapiens GN=SLC25A4 PE=1 SV=4	AQ1
95	ADT3_HUMAN	ADP/ATP translocase 3 OS=Homo sapiens GN=SLC25A6 PE=1 SV=4	AQ2
144	AFAD_HUMAN	Afadin OS=Homo sapiens GN=MLLT4 PE=1 SV=3	AQ2
205	AFF4_HUMAN	AF4/FMR2 family member 4 OS=Homo sapiens GN=AFF4 PE=1 SV=1	AQ1
184	AHNK_HUMAN	Neuroblast differentiation-associated protein AHNAK OS=Homo sapiens GN=AHNAK PE=1 SV=2	AQ1
259	AHNK2_HUMAN	Protein AHNAK2 OS=Homo sapiens GN=AHNAK2 PE=1 SV=2	AQ1
191	AHSA2_HUMAN	Activator of 90 kDa heat shock protein ATPase homolog 2 OS=Homo sapiens GN=AHSA2 PE=2 SV=2	AQ1
71	AINX_HUMAN	Alpha-internexin OS=Homo sapiens GN=INA PE=1 SV=2	AQ1
167	AKAP9_HUMAN	A-kinase anchor protein 9 OS=Homo sapiens GN=AKAP9 PE=1 SV=3	AQ1
20	ALBU_HUMAN	Serum albumin OS=Homo sapiens GN=ALB PE=1 SV=2	AQ1
101	ALDOA_HUMAN	Fructose-bisphosphate aldolase A OS=Homo sapiens GN=ALDOA PE=1 SV=2	AQ2
17	ALDOC_HUMAN	Fructose-bisphosphate aldolase C OS=Homo sapiens GN=ALDOC PE=1 SV=2	AQ1
81	AMPH_HUMAN	Amphiphysin OS=Homo sapiens GN=AMPH PE=1 SV=1	AQ1
190	AN30A_HUMAN	Ankyrin repeat domain-containing protein 30A OS=Homo sapiens GN=ANKRD30A PE=1 SV=3	AQ2
42	ANK2_HUMAN	Ankyrin-2 OS=Homo sapiens GN=ANK2 PE=1 SV=3	AQ1
200	ANK3_HUMAN	Ankyrin-3 OS=Homo sapiens GN=ANK3 PE=1 SV=3	AQ2
239	ANR12_HUMAN	Ankyrin repeat domain-containing protein 12 OS=Homo sapiens GN=ANKRD12 PE=1 SV=3	AQ1
274	ANR17_HUMAN	Ankyrin repeat domain-containing protein 17 OS=Homo sapiens GN=ANKRD17 PE=1 SV=3	AQ2
91	ANXA6_HUMAN	Annexin A6 OS=Homo sapiens GN=ANXA6 PE=1 SV=3	AQ1
206	AP2B1_HUMAN	AP-2 complex subunit beta OS=Homo sapiens GN=AP2B1 PE=1 SV=1	AQ1
203	APC_HUMAN	Adenomatous polyposis coli protein OS=Homo sapiens GN=APC PE=1 SV=2	AQ1
255	APC2_HUMAN	Adenomatous polyposis coli protein 2 OS=Homo sapiens GN=APC2 PE=1 SV=1	AQ2
279	ARF1_HUMAN	ADP-ribosylation factor 1 OS=Homo sapiens GN=ARF1 PE=1 SV=2	AQ2
208	ARF3_HUMAN	ADP-ribosylation factor 3 OS=Homo sapiens GN=ARF3 PE=1 SV=2	AQ2
138	ARHGH_HUMAN	Rho guanine nucleotide exchange factor 17 OS=Homo sapiens GN=ARHGEF17 PE=1 SV=1	AQ1
234	AT12A_HUMAN	Potassium-transporting ATPase alpha chain 2 OS=Homo sapiens GN=ATP12A PE=2 SV=3	AQ1
6	AT1A1_HUMAN	Sodium/potassium-transporting ATPase subunit alpha-1 OS=Homo sapiens GN=ATP1A1 PE=1 SV=1	AQ1
22	AT1A2_HUMAN	Sodium/potassium-transporting ATPase subunit alpha-2 OS=Homo sapiens GN=ATP1A2 PE=1 SV=1	AQ1
14	AT1A3_HUMAN	Sodium/potassium-transporting ATPase subunit alpha-3 OS=Homo sapiens GN=ATP1A3 PE=1 SV=3	AQ1
158	AT1A4_HUMAN	Sodium/potassium-transporting ATPase subunit alpha-4 OS=Homo sapiens GN=ATP1A4 PE=1 SV=3	AQ1
244	ATG2A_HUMAN	Autophagy-related protein 2 homolog A OS=Homo sapiens GN=ATG2A PE=1 SV=3	AQ1
241	ATM_HUMAN	Serine-protein kinase ATM OS=Homo sapiens GN=ATM PE=1 SV=2	AQ1
236	ATP5I_HUMAN	ATP synthase subunit e, mitochondrial OS=Homo sapiens GN=ATP5I PE=1 SV=2	AQ2
10	ATPA_HUMAN	ATP synthase subunit alpha, mitochondrial OS=Homo sapiens GN=ATP5A1 PE=1 SV=1	AQ1
15	ATPB_HUMAN	ATP synthase subunit beta, mitochondrial OS=Homo sapiens GN=ATP5B PE=1 SV=3	AQ1
183	ATRX_HUMAN	Transcriptional regulator ATRX OS=Homo sapiens GN=ATRX PE=1 SV=4	AQ2
198	AVIL_HUMAN	Advillin OS=Homo sapiens GN=AVIL PE=1 SV=2	AQ1
250	BAT2_HUMAN	Large proline-rich protein BAT2 OS=Homo sapiens GN=BAT2 PE=1 SV=3	AQ2
237	BBX_HUMAN	HMG box transcription factor BBX OS=Homo sapiens GN=BBX PE=1 SV=1	AQ1
188	BOD1L_HUMAN	Biorientation of chromosomes in cell division protein 1-like OS=Homo sapiens GN=BOD1L PE=1 SV=2	AQ1
186	BPA1_HUMAN	Bullous pemphigoid antigen 1 OS=Homo sapiens GN=DST PE=1 SV=4	AQ1
171	BPTF_HUMAN	Nucleosome-remodeling factor subunit BPTF OS=Homo sapiens GN=BPTF PE=1 SV=3	AQ1
127	CABP1_HUMAN	Calcium-binding protein 1 OS=Homo sapiens GN=CABP1 PE=1 SV=4	AQ1
150	CAH1_HUMAN	Carbonic anhydrase 1 OS=Homo sapiens GN=CA1 PE=1 SV=2	AQ1
56	CALM_HUMAN	Calmodulin OS=Homo sapiens GN=CALM1 PE=1 SV=2	AQ2
63	CALX_HUMAN	Calnexin OS=Homo sapiens GN=CANX PE=1 SV=2	AQ1
283	CAMP1_HUMAN	Calmodulin-regulated spectrin-associated protein 1 OS=Homo sapiens GN=CAMSAP1 PE=1 SV=2	AQ2
55	CBR1_HUMAN	Carbonyl reductase [NADPH] 1 OS=Homo sapiens GN=CBR1 PE=1 SV=3	AQ2
118	CC114_HUMAN	Coiled-coil domain-containing protein 114 OS=Homo sapiens GN=CCDC114 PE=2 SV=3	AQ1
207	CE290_HUMAN	Centrosomal protein of 290 kDa OS=Homo sapiens GN=CEP290 PE=1 SV=2	AQ2
120	CENPE_HUMAN	Centromere-associated protein E OS=Homo sapiens GN=CENPE PE=1 SV=2	AQ1
177	CENPF_HUMAN	Centromere protein F OS=Homo sapiens GN=CENPF PE=1 SV=2	AQ2
107	CH60_HUMAN	60 kDa heat shock protein, mitochondrial OS=Homo sapiens GN=HSPD1 PE=1 SV=2	AQ1
271	CHD2_HUMAN	Chromodomain-helicase-DNA-binding protein 2 OS=Homo sapiens GN=CHD2 PE=1 SV=2	AQ2
251	CING_HUMAN	Cingulin OS=Homo sapiens GN=CGN PE=1 SV=2	AQ1
81	CISY_HUMAN	Citrate synthase, mitochondrial OS=Homo sapiens GN=CS PE=1 SV=2	AQ2
231	CJ012_HUMAN	Uncharacterized protein C10orf12 OS=Homo sapiens GN=C10orf12 PE=1 SV=1	AQ1
236	CJ071_HUMAN	Uncharacterized protein C10orf71 OS=Homo sapiens GN=C10orf71 PE=2 SV=2	AQ1
275	CKP2L_HUMAN	Cytoskeleton-associated protein 2-like OS=Homo sapiens GN=CKAP2L PE=1 SV=3	AQ2
30	CLH1_HUMAN	Clathrin heavy chain 1 OS=Homo sapiens GN=CLTC PE=1 SV=5	AQ1
48	CLH2_HUMAN	Clathrin heavy chain 2 OS=Homo sapiens GN=CLTCL1 PE=1 SV=2	AQ2
199	CLUS_HUMAN	Clusterin OS=Homo sapiens GN=CLU PE=1 SV=1	AQ1
55	CN37_HUMAN	2~,3~-cyclic-nucleotide 3~-phosphodiesterase OS=Homo sapiens GN=CNP PE=1 SV=2	AQ1
115	CNTLN_HUMAN	Centlein OS=Homo sapiens GN=CNTLN PE=2 SV=4	AQ2
217	CO4A3_HUMAN	Collagen alpha-3(IV) chain OS=Homo sapiens GN=COL4A3 PE=1 SV=3	AQ1
258	CO5A1_HUMAN	Collagen alpha-1(V) chain OS=Homo sapiens GN=COL5A1 PE=1 SV=3	AQ1
230	CO7A1_HUMAN	Collagen alpha-1(VII) chain OS=Homo sapiens GN=COL7A1 PE=1 SV=2	AQ1
180	COBA2_HUMAN	Collagen alpha-2(XI) chain OS=Homo sapiens GN=COL11A2 PE=1 SV=4	AQ1
195	COF1_HUMAN	Cofilin-1 OS=Homo sapiens GN=CFL1 PE=1 SV=3	AQ2
235	COMA1_HUMAN	Collagen alpha-1(XXII) chain OS=Homo sapiens GN=COL22A1 PE=1 SV=2	AQ2
209	COSA1_HUMAN	Collagen alpha-1(XXVIII) chain OS=Homo sapiens GN=COL28A1 PE=2 SV=2	AQ2
174	CROCC_HUMAN	Rootletin OS=Homo sapiens GN=CROCC PE=1 SV=1	AQ2
83	CSPG2_HUMAN	Versican core protein OS=Homo sapiens GN=VCAN PE=1 SV=3	AQ1
162	CTGE2_HUMAN	Protein cTAGE-2 OS=Homo sapiens GN=CTAGE1 PE=1 SV=2	AQ2
231	CTGE3_HUMAN	Putative cutaneous T-cell lymphoma-associated antigen 3 OS=Homo sapiens GN=CTAGE3 PE=5 SV=1	AQ2
212	CTGE5_HUMAN	Cutaneous T-cell lymphoma-associated antigen 5 OS=Homo sapiens GN=CTAGE5 PE=1 SV=3	AQ2
252	CX057_HUMAN	Uncharacterized protein CXorf57 OS=Homo sapiens GN=CXorf57 PE=1 SV=2	AQ1
99	CYC_HUMAN	Cytochrome c OS=Homo sapiens GN=CYCS PE=1 SV=2	AQ2
161	DDX60_HUMAN	Probable ATP-dependent RNA helicase DDX60 OS=Homo sapiens GN=DDX60 PE=2 SV=3	AQ1
21	DHE3_HUMAN	Glutamate dehydrogenase 1, mitochondrial OS=Homo sapiens GN=GLUD1 PE=1 SV=2	AQ1
74	DHE4_HUMAN	Glutamate dehydrogenase 2, mitochondrial OS=Homo sapiens GN=GLUD2 PE=1 SV=2	AQ2
79	DHPR_HUMAN	Dihydropteridine reductase OS=Homo sapiens GN=QDPR PE=1 SV=2	AQ2
239	DLG5_HUMAN	Disks large homolog 5 OS=Homo sapiens GN=DLG5 PE=1 SV=4	AQ2
256	DMD_HUMAN	Dystrophin OS=Homo sapiens GN=DMD PE=1 SV=2	AQ1
208	DOCK3_HUMAN	Dedicator of cytokinesis protein 3 OS=Homo sapiens GN=DOCK3 PE=1 SV=1	AQ1
232	DOP2_HUMAN	Protein dopey-2 OS=Homo sapiens GN=DOPEY2 PE=1 SV=4	AQ1
269	DPOLN_HUMAN	DNA polymerase nu OS=Homo sapiens GN=POLN PE=1 SV=2	AQ2
74	DPYL1_HUMAN	Dihydropyrimidinase-related protein 1 OS=Homo sapiens GN=CRMP1 PE=1 SV=1	AQ1
4	DPYL2_HUMAN	Dihydropyrimidinase-related protein 2 OS=Homo sapiens GN=DPYSL2 PE=1 SV=1	AQ1
159	DPYL5_HUMAN	Dihydropyrimidinase-related protein 5 OS=Homo sapiens GN=DPYSL5 PE=1 SV=1	AQ2
251	DUSTY_HUMAN	Dual serine/threonine and tyrosine protein kinase OS=Homo sapiens GN=DSTYK PE=1 SV=2	AQ2
218	DYH10_HUMAN	Dynein heavy chain 10, axonemal OS=Homo sapiens GN=DNAH10 PE=1 SV=4	AQ1
227	DYH11_HUMAN	Dynein heavy chain 11, axonemal OS=Homo sapiens GN=DNAH11 PE=1 SV=2	AQ1
163	DYH5_HUMAN	Dynein heavy chain 5, axonemal OS=Homo sapiens GN=DNAH5 PE=1 SV=3	AQ1
253	DYH6_HUMAN	Dynein heavy chain 6, axonemal OS=Homo sapiens GN=DNAH6 PE=1 SV=3	AQ1
265	DYH8_HUMAN	Dynein heavy chain 8, axonemal OS=Homo sapiens GN=DNAH8 PE=1 SV=2	AQ2
248	DYH9_HUMAN	Dynein heavy chain 9, axonemal OS=Homo sapiens GN=DNAH9 PE=1 SV=2	AQ1
103	DYHC1_HUMAN	Cytoplasmic dynein 1 heavy chain 1 OS=Homo sapiens GN=DYNC1H1 PE=1 SV=5	AQ1
177	DYHC2_HUMAN	Cytoplasmic dynein 2 heavy chain 1 OS=Homo sapiens GN=DYNC2H1 PE=1 SV=3	AQ1
196	DYN1_HUMAN	Dynamin-1 OS=Homo sapiens GN=DNM1 PE=1 SV=2	AQ2
47	E41L3_HUMAN	Band 4.1-like protein 3 OS=Homo sapiens GN=EPB41L3 PE=1 SV=2	AQ1
59	EAA1_HUMAN	Excitatory amino acid transporter 1 OS=Homo sapiens GN=SLC1A3 PE=1 SV=1	AQ2
249	ECHM_HUMAN	Enoyl-CoA hydratase, mitochondrial OS=Homo sapiens GN=ECHS1 PE=1 SV=4	AQ1
219	EEA1_HUMAN	Early endosome antigen 1 OS=Homo sapiens GN=EEA1 PE=1 SV=2	AQ1
130	EF1A2_HUMAN	Elongation factor 1-alpha 2 OS=Homo sapiens GN=EEF1A2 PE=1 SV=1	AQ2
284	EFCB6_HUMAN	EF-hand calcium-binding domain-containing protein 6 OS=Homo sapiens GN=EFCAB6 PE=1 SV=1	AQ2
16	ENOA_HUMAN	Alpha-enolase OS=Homo sapiens GN=ENO1 PE=1 SV=2	AQ1
7	ENOG_HUMAN	Gamma-enolase OS=Homo sapiens GN=ENO2 PE=1 SV=3	AQ1
153	EVI5_HUMAN	Ecotropic viral integration site 5 protein homolog OS=Homo sapiens GN=EVI5 PE=1 SV=2	AQ2
126	EZRI_HUMAN	Ezrin OS=Homo sapiens GN=EZR PE=1 SV=4	AQ1
268	F173B_HUMAN	Protein FAM173B OS=Homo sapiens GN=FAM173B PE=2 SV=2	AQ2
235	FA65B_HUMAN	Protein FAM65B OS=Homo sapiens GN=FAM65B PE=1 SV=4	AQ1
257	FAS_HUMAN	Fatty acid synthase OS=Homo sapiens GN=FASN PE=1 SV=3	AQ2
220	FMN2_HUMAN	Formin-2 OS=Homo sapiens GN=FMN2 PE=1 SV=4	AQ1
124	FRIH_HUMAN	Ferritin heavy chain OS=Homo sapiens GN=FTH1 PE=1 SV=2	AQ1
169	G3P_HUMAN	Glyceraldehyde-3-phosphate dehydrogenase OS=Homo sapiens GN=GAPDH PE=1 SV=3	AQ1
115	G6PI_HUMAN	Glucose-6-phosphate isomerase OS=Homo sapiens GN=GPI PE=1 SV=4	AQ1
133	GCN1L_HUMAN	Translational activator GCN1 OS=Homo sapiens GN=GCN1L1 PE=1 SV=6	AQ2
54	GDIA_HUMAN	Rab GDP dissociation inhibitor alpha OS=Homo sapiens GN=GDI1 PE=1 SV=2	AQ2
227	GDIB_HUMAN	Rab GDP dissociation inhibitor beta OS=Homo sapiens GN=GDI2 PE=1 SV=2	AQ2
183	GDIR1_HUMAN	Rho GDP-dissociation inhibitor 1 OS=Homo sapiens GN=ARHGDIA PE=1 SV=3	AQ1
78	GELS_HUMAN	Gelsolin OS=Homo sapiens GN=GSN PE=1 SV=1	AQ1
2	GFAP_HUMAN	Glial fibrillary acidic protein OS=Homo sapiens GN=GFAP PE=1 SV=1	AQ1
170	GLNA_HUMAN	Glutamine synthetase OS=Homo sapiens GN=GLUL PE=1 SV=4	AQ2
202	GMFB_HUMAN	Glia maturation factor beta OS=Homo sapiens GN=GMFB PE=1 SV=2	AQ2
161	GNA13_HUMAN	Guanine nucleotide-binding protein subunit alpha-13 OS=Homo sapiens GN=GNA13 PE=1 SV=2	AQ2
86	GNAI1_HUMAN	Guanine nucleotide-binding protein G(i) subunit alpha-1 OS=Homo sapiens GN=GNAI1 PE=1 SV=2	AQ1
145	GNAI2_HUMAN	Guanine nucleotide-binding protein G(i) subunit alpha-2 OS=Homo sapiens GN=GNAI2 PE=1 SV=3	AQ2
49	GNAO_HUMAN	Guanine nucleotide-binding protein G(o) subunit alpha OS=Homo sapiens GN=GNAO1 PE=1 SV=4	AQ1
85	GNAT2_HUMAN	Guanine nucleotide-binding protein G(t) subunit alpha-2 OS=Homo sapiens GN=GNAT2 PE=2 SV=4	AQ1
64	GNAT3_HUMAN	Guanine nucleotide-binding protein G(t) subunit alpha-3 OS=Homo sapiens GN=GNAT3 PE=2 SV=2	AQ1
197	GOGA3_HUMAN	Golgin subfamily A member 3 OS=Homo sapiens GN=GOLGA3 PE=1 SV=2	AQ2
119	GOGB1_HUMAN	Golgin subfamily B member 1 OS=Homo sapiens GN=GOLGB1 PE=1 SV=2	AQ1
256	GP124_HUMAN	Probable G-protein coupled receptor 124 OS=Homo sapiens GN=GPR124 PE=1 SV=2	AQ2
233	GPR98_HUMAN	G-protein coupled receptor 98 OS=Homo sapiens GN=GPR98 PE=1 SV=1	AQ1
60	GRP75_HUMAN	Stress-70 protein, mitochondrial OS=Homo sapiens GN=HSPA9 PE=1 SV=2	AQ1
53	GRP78_HUMAN	78 kDa glucose-regulated protein OS=Homo sapiens GN=HSPA5 PE=1 SV=2	AQ1
122	GSTP1_HUMAN	Glutathione S-transferase P OS=Homo sapiens GN=GSTP1 PE=1 SV=2	AQ2
101	HBA_HUMAN	Hemoglobin subunit alpha OS=Homo sapiens GN=HBA1 PE=1 SV=2	AQ1
3	HBB_HUMAN	Hemoglobin subunit beta OS=Homo sapiens GN=HBB PE=1 SV=2	AQ1
181	HBG1_HUMAN	Hemoglobin subunit gamma-1 OS=Homo sapiens GN=HBG1 PE=1 SV=2	AQ2
167	HDAC5_HUMAN	Histone deacetylase 5 OS=Homo sapiens GN=HDAC5 PE=1 SV=2	AQ2
229	HECD1_HUMAN	E3 ubiquitin-protein ligase HECTD1 OS=Homo sapiens GN=HECTD1 PE=1 SV=2	AQ2
151	HECW2_HUMAN	E3 ubiquitin-protein ligase HECW2 OS=Homo sapiens GN=HECW2 PE=1 SV=2	AQ1
210	HKDC1_HUMAN	Putative hexokinase HKDC1 OS=Homo sapiens GN=HKDC1 PE=2 SV=2	AQ2
125	HPRT_HUMAN	Hypoxanthine-guanine phosphoribosyltransferase OS=Homo sapiens GN=HPRT1 PE=1 SV=2	AQ1
154	HS12A_HUMAN	Heat shock 70 kDa protein 12A OS=Homo sapiens GN=HSPA12A PE=1 SV=2	AQ2
41	HS71L_HUMAN	Heat shock 70 kDa protein 1-like OS=Homo sapiens GN=HSPA1L PE=1 SV=2	AQ1
156	HS74L_HUMAN	Heat shock 70 kDa protein 4L OS=Homo sapiens GN=HSPA4L PE=1 SV=2	AQ1
46	HS90A_HUMAN	Heat shock protein HSP 90-alpha OS=Homo sapiens GN=HSP90AA1 PE=1 SV=5	AQ1
62	HS90B_HUMAN	Heat shock protein HSP 90-beta OS=Homo sapiens GN=HSP90AB1 PE=1 SV=4	AQ1
22	HSP71_HUMAN	Heat shock 70 kDa protein 1A/1B OS=Homo sapiens GN=HSPA1A PE=1 SV=5	AQ2
65	HSP76_HUMAN	Heat shock 70 kDa protein 6 OS=Homo sapiens GN=HSPA6 PE=1 SV=2	AQ1
8	HSP7C_HUMAN	Heat shock cognate 71 kDa protein OS=Homo sapiens GN=HSPA8 PE=1 SV=1	AQ1
117	HXK1_HUMAN	Hexokinase-1 OS=Homo sapiens GN=HK1 PE=1 SV=3	AQ1
108	HYDIN_HUMAN	Hydrocephalus-inducing protein homolog OS=Homo sapiens GN=HYDIN PE=1 SV=2	AQ1
139	IF4A2_HUMAN	Eukaryotic initiation factor 4A-II OS=Homo sapiens GN=EIF4A2 PE=1 SV=2	AQ1
240	IF4G3_HUMAN	Eukaryotic translation initiation factor 4 gamma 3 OS=Homo sapiens GN=EIF4G3 PE=1 SV=2	AQ2
260	K0564_HUMAN	Uncharacterized protein KIAA0564 OS=Homo sapiens GN=KIAA0564 PE=1 SV=2	AQ2
247	K0947_HUMAN	Uncharacterized protein KIAA0947 OS=Homo sapiens GN=KIAA0947 PE=1 SV=5	AQ2
162	K1109_HUMAN	Uncharacterized protein KIAA1109 OS=Homo sapiens GN=KIAA1109 PE=1 SV=1	AQ1
242	K1199_HUMAN	Protein KIAA1199 OS=Homo sapiens GN=KIAA1199 PE=1 SV=2	AQ1
244	K1267_HUMAN	MLL1/MLL complex subunit KIAA1267 OS=Homo sapiens GN=KIAA1267 PE=1 SV=1	AQ2
202	K1C17_HUMAN	Keratin, type I cytoskeletal 17 OS=Homo sapiens GN=KRT17 PE=1 SV=2	AQ1
66	K6PF_HUMAN	6-phosphofructokinase, muscle type OS=Homo sapiens GN=PFKM PE=1 SV=2	AQ1
253	KALRN_HUMAN	Kalirin OS=Homo sapiens GN=KALRN PE=1 SV=2	AQ2
145	KBTBB_HUMAN	Kelch repeat and BTB domain-containing protein 11 OS=Homo sapiens GN=KBTBD11 PE=1 SV=1	AQ1
213	KCC2A_HUMAN	Calcium/calmodulin-dependent protein kinase type II subunit alpha OS=Homo sapiens GN=CAMK2A PE=1 SV=2	AQ1
12	KCRB_HUMAN	Creatine kinase B-type OS=Homo sapiens GN=CKB PE=1 SV=1	AQ1
27	KCRU_HUMAN	Creatine kinase U-type, mitochondrial OS=Homo sapiens GN=CKMT1A PE=1 SV=1	AQ1
233	KI67_HUMAN	Antigen KI-67 OS=Homo sapiens GN=MKI67 PE=1 SV=2	AQ2
136	KIF15_HUMAN	Kinesin-like protein KIF15 OS=Homo sapiens GN=KIF15 PE=1 SV=1	AQ1
24	KPYM_HUMAN	Pyruvate kinase isozymes M1/M2 OS=Homo sapiens GN=PKM2 PE=1 SV=4	AQ1
243	KPYR_HUMAN	Pyruvate kinase isozymes R/L OS=Homo sapiens GN=PKLR PE=1 SV=2	AQ2
190	L1CAM_HUMAN	Neural cell adhesion molecule L1 OS=Homo sapiens GN=L1CAM PE=1 SV=2	AQ1
187	LAMA2_HUMAN	Laminin subunit alpha-2 OS=Homo sapiens GN=LAMA2 PE=1 SV=4	AQ1
211	LAMA5_HUMAN	Laminin subunit alpha-5 OS=Homo sapiens GN=LAMA5 PE=1 SV=7	AQ1
39	LDHB_HUMAN	L-lactate dehydrogenase B chain OS=Homo sapiens GN=LDHB PE=1 SV=2	AQ1
228	LOXH1_HUMAN	Lipoxygenase homology domain-containing protein 1 OS=Homo sapiens GN=LOXHD1 PE=1 SV=3	AQ2
215	LRC8C_HUMAN	Leucine-rich repeat-containing protein 8C OS=Homo sapiens GN=LRRC8C PE=1 SV=1	AQ1
197	LRP2_HUMAN	Low-density lipoprotein receptor-related protein 2 OS=Homo sapiens GN=LRP2 PE=1 SV=3	AQ1
246	M3K3_HUMAN	Mitogen-activated protein kinase kinase kinase 3 OS=Homo sapiens GN=MAP3K3 PE=1 SV=2	AQ1
106	MACF1_HUMAN	Microtubule-actin cross-linking factor 1, isoforms 1/2/3/5 OS=Homo sapiens GN=MACF1 PE=1 SV=3	AQ1
122	MACF4_HUMAN	Microtubule-actin cross-linking factor 1, isoform 4 OS=Homo sapiens GN=MACF1 PE=1 SV=2	AQ1
240	MADD_HUMAN	MAP kinase-activating death domain protein OS=Homo sapiens GN=MADD PE=1 SV=2	AQ1
131	MAP1A_HUMAN	Microtubule-associated protein 1A OS=Homo sapiens GN=MAP1A PE=1 SV=5	AQ1
88	MAP1B_HUMAN	Microtubule-associated protein 1B OS=Homo sapiens GN=MAP1B PE=1 SV=1	AQ1
69	MAP2_HUMAN	Microtubule-associated protein 2 OS=Homo sapiens GN=MAP2 PE=1 SV=4	AQ1
132	MAP4_HUMAN	Microtubule-associated protein 4 OS=Homo sapiens GN=MAP4 PE=1 SV=3	AQ2
229	MAP6_HUMAN	Microtubule-associated protein 6 OS=Homo sapiens GN=MAP6 PE=1 SV=2	AQ1
37	MBP_HUMAN	Myelin basic protein OS=Homo sapiens GN=MBP PE=1 SV=3	AQ1
255	MBTP1_HUMAN	Membrane-bound transcription factor site-1 protease OS=Homo sapiens GN=MBTPS1 PE=1 SV=1	AQ1
185	MCM3A_HUMAN	80 kDa MCM3-associated protein OS=Homo sapiens GN=MCM3AP PE=1 SV=2	AQ1
141	MDC1_HUMAN	Mediator of DNA damage checkpoint protein 1 OS=Homo sapiens GN=MDC1 PE=1 SV=3	AQ1
86	MDHC_HUMAN	Malate dehydrogenase, cytoplasmic OS=Homo sapiens GN=MDH1 PE=1 SV=4	AQ2
26	MDHM_HUMAN	Malate dehydrogenase, mitochondrial OS=Homo sapiens GN=MDH2 PE=1 SV=3	AQ1
182	MDN1_HUMAN	Midasin OS=Homo sapiens GN=MDN1 PE=1 SV=2	AQ1
248	MIA3_HUMAN	Melanoma inhibitory activity protein 3 OS=Homo sapiens GN=MIA3 PE=1 SV=1	AQ2
69	MIF_HUMAN	Macrophage migration inhibitory factor OS=Homo sapiens GN=MIF PE=1 SV=4	AQ2
178	MINT_HUMAN	Msx2-interacting protein OS=Homo sapiens GN=SPEN PE=1 SV=1	AQ1
237	MLL2_HUMAN	Histone-lysine N-methyltransferase MLL2 OS=Homo sapiens GN=MLL2 PE=1 SV=1	AQ2
36	MMSA_HUMAN	Methylmalonate-semialdehyde dehydrogenase [acylating], mitochondrial OS=Homo sapiens GN=ALDH6A1 PE=1 SV=2	AQ1
261	MTCH1_HUMAN	Mitochondrial carrier homolog 1 OS=Homo sapiens GN=MTCH1 PE=1 SV=1	AQ2
165	MUC19_HUMAN	Mucin-19 OS=Homo sapiens GN=MUC19 PE=1 SV=2	AQ1
164	MY18B_HUMAN	Myosin-XVIIIb OS=Homo sapiens GN=MYO18B PE=1 SV=1	AQ1
98	MYCB2_HUMAN	Probable E3 ubiquitin-protein ligase MYCBP2 OS=Homo sapiens GN=MYCBP2 PE=1 SV=3	AQ2
92	MYH14_HUMAN	Myosin-14 OS=Homo sapiens GN=MYH14 PE=1 SV=1	AQ1
252	MYH15_HUMAN	Myosin-15 OS=Homo sapiens GN=MYH15 PE=1 SV=5	AQ2
224	MYH9_HUMAN	Myosin-9 OS=Homo sapiens GN=MYH9 PE=1 SV=4	AQ1
172	MYO7A_HUMAN	Myosin-VIIa OS=Homo sapiens GN=MYO7A PE=1 SV=1	AQ2
223	MYO7B_HUMAN	Myosin-VIIb OS=Homo sapiens GN=MYO7B PE=2 SV=2	AQ1
246	MYPN_HUMAN	Myopalladin OS=Homo sapiens GN=MYPN PE=1 SV=2	AQ2
170	NAV3_HUMAN	Neuron navigator 3 OS=Homo sapiens GN=NAV3 PE=1 SV=2	AQ1
32	NCAM1_HUMAN	Neural cell adhesion molecule 1 OS=Homo sapiens GN=NCAM1 PE=1 SV=3	AQ1
165	NCOR1_HUMAN	Nuclear receptor corepressor 1 OS=Homo sapiens GN=NCOR1 PE=1 SV=2	AQ2
153	NDKB_HUMAN	Nucleoside diphosphate kinase B OS=Homo sapiens GN=NME2 PE=1 SV=1	AQ1
104	NDUA2_HUMAN	NADH dehydrogenase [ubiquinone] 1 alpha subcomplex subunit 2 OS=Homo sapiens GN=NDUFA2 PE=1 SV=3	AQ1
140	NDUS1_HUMAN	NADH-ubiquinone oxidoreductase 75 kDa subunit, mitochondrial OS=Homo sapiens GN=NDUFS1 PE=1 SV=3	AQ2
36	NDUS3_HUMAN	NADH dehydrogenase [ubiquinone] iron-sulfur protein 3, mitochondrial OS=Homo sapiens GN=NDUFS3 PE=1 SV=1	AQ2
226	NEBU_HUMAN	Nebulin OS=Homo sapiens GN=NEB PE=1 SV=3	AQ1
157	NEUM_HUMAN	Neuromodulin OS=Homo sapiens GN=GAP43 PE=1 SV=1	AQ1
61	NFASC_HUMAN	Neurofascin OS=Homo sapiens GN=NFASC PE=1 SV=4	AQ2
129	NFL_HUMAN	Neurofilament light polypeptide OS=Homo sapiens GN=NEFL PE=1 SV=3	AQ1
70	NFM_HUMAN	Neurofilament medium polypeptide OS=Homo sapiens GN=NEFM PE=1 SV=3	AQ1
164	NONO_HUMAN	Non-POU domain-containing octamer-binding protein OS=Homo sapiens GN=NONO PE=1 SV=4	AQ2
207	NOS1_HUMAN	Nitric oxide synthase, brain OS=Homo sapiens GN=NOS1 PE=1 SV=2	AQ1
173	NUFP2_HUMAN	Nuclear fragile X mental retardation-interacting protein 2 OS=Homo sapiens GN=NUFIP2 PE=1 SV=1	AQ1
134	OBSCN_HUMAN	Obscurin OS=Homo sapiens GN=OBSCN PE=1 SV=3	AQ2
52	ODO2_HUMAN	Dihydrolipoyllysine-residue succinyltransferase component of 2-oxoglutarate dehydrogenase complex, mitochondrial OS=Homo sapiens GN=DLST PE=1 SV=3	AQ1
135	ODPA_HUMAN	Pyruvate dehydrogenase E1 component subunit alpha, somatic form, mitochondrial OS=Homo sapiens GN=PDHA1 PE=1 SV=3	AQ2
185	OSBL1_HUMAN	Oxysterol-binding protein-related protein 1 OS=Homo sapiens GN=OSBPL1A PE=1 SV=2	AQ2
158	OTOAN_HUMAN	Otoancorin OS=Homo sapiens GN=OTOA PE=1 SV=1	AQ2
93	OXR1_HUMAN	Oxidation resistance protein 1 OS=Homo sapiens GN=OXR1 PE=1 SV=2	AQ1
160	P20L1_HUMAN	PHD finger protein 20-like protein 1 OS=Homo sapiens GN=PHF20L1 PE=1 SV=1	AQ1
52	PACN1_HUMAN	Protein kinase C and casein kinase substrate in neurons protein 1 OS=Homo sapiens GN=PACSIN1 PE=1 SV=1	AQ2
82	PADI2_HUMAN	Protein-arginine deiminase type-2 OS=Homo sapiens GN=PADI2 PE=1 SV=2	AQ1
245	PALM_HUMAN	Paralemmin OS=Homo sapiens GN=PALM PE=1 SV=2	AQ1
272	PARG_HUMAN	Poly(ADP-ribose) glycohydrolase OS=Homo sapiens GN=PARG PE=1 SV=1	AQ2
95	PCLO_HUMAN	Protein piccolo OS=Homo sapiens GN=PCLO PE=1 SV=3	AQ1
214	PDS5B_HUMAN	Sister chromatid cohesion protein PDS5 homolog B OS=Homo sapiens GN=PDS5B PE=1 SV=1	AQ2
130	PDZD2_HUMAN	PDZ domain-containing protein 2 OS=Homo sapiens GN=PDZD2 PE=1 SV=4	AQ1
9	PEBP1_HUMAN	Phosphatidylethanolamine-binding protein 1 OS=Homo sapiens GN=PEBP1 PE=1 SV=3	AQ1
214	PFD6_HUMAN	Prefoldin subunit 6 OS=Homo sapiens GN=PFDN6 PE=1 SV=1	AQ1
61	PGAM1_HUMAN	Phosphoglycerate mutase 1 OS=Homo sapiens GN=PGAM1 PE=1 SV=2	AQ1
194	PGCB_HUMAN	Brevican core protein OS=Homo sapiens GN=BCAN PE=1 SV=2	AQ1
40	PGK1_HUMAN	Phosphoglycerate kinase 1 OS=Homo sapiens GN=PGK1 PE=1 SV=3	AQ1
204	PI4KB_HUMAN	Phosphatidylinositol 4-kinase beta OS=Homo sapiens GN=PI4KB PE=1 SV=1	AQ2
56	PLEC1_HUMAN	Plectin-1 OS=Homo sapiens GN=PLEC1 PE=1 SV=3	AQ1
221	PO210_HUMAN	Nuclear pore membrane glycoprotein 210 OS=Homo sapiens GN=NUP210 PE=1 SV=3	AQ2
109	POTEF_HUMAN	POTE ankyrin domain family member F OS=Homo sapiens GN=POTEF PE=1 SV=2	AQ1
125	PP2BA_HUMAN	Serine/threonine-protein phosphatase 2B catalytic subunit alpha isoform OS=Homo sapiens GN=PPP3CA PE=1 SV=1	AQ2
31	PPIA_HUMAN	Peptidyl-prolyl cis-trans isomerase A OS=Homo sapiens GN=PPIA PE=1 SV=2	AQ1
222	PPID_HUMAN	Peptidyl-prolyl cis-trans isomerase D OS=Homo sapiens GN=PPID PE=1 SV=3	AQ1
198	PPR3E_HUMAN	Protein phosphatase 1 regulatory subunit 3E OS=Homo sapiens GN=PPP1R3E PE=2 SV=2	AQ2
223	PRDM2_HUMAN	PR domain zinc finger protein 2 OS=Homo sapiens GN=PRDM2 PE=1 SV=3	AQ2
146	PRDX2_HUMAN	Peroxiredoxin-2 OS=Homo sapiens GN=PRDX2 PE=1 SV=5	AQ1
212	PRDX3_HUMAN	Thioredoxin-dependent peroxide reductase, mitochondrial OS=Homo sapiens GN=PRDX3 PE=1 SV=3	AQ1
152	PRDX5_HUMAN	Peroxiredoxin-5, mitochondrial OS=Homo sapiens GN=PRDX5 PE=1 SV=3	AQ2
77	PRDX6_HUMAN	Peroxiredoxin-6 OS=Homo sapiens GN=PRDX6 PE=1 SV=3	AQ1
143	PRKDC_HUMAN	DNA-dependent protein kinase catalytic subunit OS=Homo sapiens GN=PRKDC PE=1 SV=3	AQ1
75	PROF2_HUMAN	Profilin-2 OS=Homo sapiens GN=PFN2 PE=1 SV=3	AQ1
273	PRPK_HUMAN	TP53-regulating kinase OS=Homo sapiens GN=TP53RK PE=1 SV=2	AQ2
44	PRRT2_HUMAN	Proline-rich transmembrane protein 2 OS=Homo sapiens GN=PRRT2 PE=2 SV=1	AQ1
262	PTN23_HUMAN	Tyrosine-protein phosphatase non-receptor type 23 OS=Homo sapiens GN=PTPN23 PE=1 SV=1	AQ2
98	PTPRZ_HUMAN	Receptor-type tyrosine-protein phosphatase zeta OS=Homo sapiens GN=PTPRZ1 PE=1 SV=4	AQ1
148	PWP2A_HUMAN	PWWP domain-containing protein 2A OS=Homo sapiens GN=PWWP2A PE=1 SV=2	AQ1
58	PYGB_HUMAN	Glycogen phosphorylase, brain form OS=Homo sapiens GN=PYGB PE=1 SV=5	AQ1
260	QCR1_HUMAN	Cytochrome b-c1 complex subunit 1, mitochondrial OS=Homo sapiens GN=UQCRC1 PE=1 SV=3	AQ1
66	QCR2_HUMAN	Cytochrome b-c1 complex subunit 2, mitochondrial OS=Homo sapiens GN=UQCRC2 PE=1 SV=3	AQ2
224	QOR_HUMAN	Quinone oxidoreductase OS=Homo sapiens GN=CRYZ PE=1 SV=1	AQ2
124	RAB14_HUMAN	Ras-related protein Rab-14 OS=Homo sapiens GN=RAB14 PE=1 SV=4	AQ2
156	RAB30_HUMAN	Ras-related protein Rab-30 OS=Homo sapiens GN=RAB30 PE=1 SV=2	AQ2
127	RAB3B_HUMAN	Ras-related protein Rab-3B OS=Homo sapiens GN=RAB3B PE=1 SV=2	AQ2
111	RAB3C_HUMAN	Ras-related protein Rab-3C OS=Homo sapiens GN=RAB3C PE=2 SV=1	AQ2
201	RAB4A_HUMAN	Ras-related protein Rab-4A OS=Homo sapiens GN=RAB4A PE=1 SV=2	AQ2
203	RAB6A_HUMAN	Ras-related protein Rab-6A OS=Homo sapiens GN=RAB6A PE=1 SV=3	AQ2
132	RAD26_HUMAN	Putative DNA repair and recombination protein RAD26-like OS=Homo sapiens GN=RAD26L PE=2 SV=1	AQ1
142	RB33B_HUMAN	Ras-related protein Rab-33B OS=Homo sapiens GN=RAB33B PE=1 SV=1	AQ2
282	RBM14_HUMAN	RNA-binding protein 14 OS=Homo sapiens GN=RBM14 PE=1 SV=2	AQ2
247	RERE_HUMAN	Arginine-glutamic acid dipeptide repeats protein OS=Homo sapiens GN=RERE PE=1 SV=2	AQ1
209	RFC1_HUMAN	Replication factor C subunit 1 OS=Homo sapiens GN=RFC1 PE=1 SV=4	AQ1
221	RGPA1_HUMAN	Ral GTPase-activating protein subunit alpha-1 OS=Homo sapiens GN=RALGAPA1 PE=1 SV=1	AQ1
187	RLF_HUMAN	Zinc finger protein Rlf OS=Homo sapiens GN=RLF PE=1 SV=2	AQ2
149	RTN1_HUMAN	Reticulon-1 OS=Homo sapiens GN=RTN1 PE=1 SV=1	AQ1
249	RYR2_HUMAN	Ryanodine receptor 2 OS=Homo sapiens GN=RYR2 PE=1 SV=2	AQ2
135	RYR3_HUMAN	Ryanodine receptor 3 OS=Homo sapiens GN=RYR3 PE=1 SV=2	AQ1
222	SACS_HUMAN	Sacsin OS=Homo sapiens GN=SACS PE=1 SV=2	AQ2
181	SAP_HUMAN	Proactivator polypeptide OS=Homo sapiens GN=PSAP PE=1 SV=2	AQ1
232	SART3_HUMAN	Squamous cell carcinoma antigen recognized by T-cells 3 OS=Homo sapiens GN=SART3 PE=1 SV=1	AQ2
111	SBP1_HUMAN	Selenium-binding protein 1 OS=Homo sapiens GN=SELENBP1 PE=1 SV=2	AQ1
254	SCLT1_HUMAN	Sodium channel and clathrin linker 1 OS=Homo sapiens GN=SCLT1 PE=1 SV=1	AQ1
131	SCN1A_HUMAN	Sodium channel protein type 1 subunit alpha OS=Homo sapiens GN=SCN1A PE=1 SV=2	AQ2
144	SCOT1_HUMAN	Succinyl-CoA:3-ketoacid-coenzyme A transferase 1, mitochondrial OS=Homo sapiens GN=OXCT1 PE=1 SV=1	AQ1
45	SEP11_HUMAN	Septin-11 OS=Homo sapiens GN=SEPT11 PE=1 SV=3	AQ1
89	SEPT6_HUMAN	Septin-6 OS=Homo sapiens GN=SEPT6 PE=1 SV=4	AQ1
114	SEPT7_HUMAN	Septin-7 OS=Homo sapiens GN=SEPT7 PE=1 SV=2	AQ1
51	SEPT8_HUMAN	Septin-8 OS=Homo sapiens GN=SEPT8 PE=1 SV=4	AQ1
128	SFPQ_HUMAN	Splicing factor, proline- and glutamine-rich OS=Homo sapiens GN=SFPQ PE=1 SV=2	AQ2
137	SH3G2_HUMAN	Endophilin-A1 OS=Homo sapiens GN=SH3GL2 PE=1 SV=1	AQ1
280	SLN14_HUMAN	Schlafen family member 14 OS=Homo sapiens GN=SLFN14 PE=2 SV=2	AQ2
59	SODC_HUMAN	Superoxide dismutase [Cu-Zn] OS=Homo sapiens GN=SOD1 PE=1 SV=2	AQ1
210	SPEG_HUMAN	Striated muscle preferentially expressed protein kinase OS=Homo sapiens GN=SPEG PE=1 SV=4	AQ1
163	SPTA1_HUMAN	Spectrin alpha chain, erythrocyte OS=Homo sapiens GN=SPTA1 PE=1 SV=4	AQ2
1	SPTA2_HUMAN	Spectrin alpha chain, brain OS=Homo sapiens GN=SPTAN1 PE=1 SV=3	AQ1
35	SPTB2_HUMAN	Spectrin beta chain, brain 1 OS=Homo sapiens GN=SPTBN1 PE=1 SV=2	AQ1
179	SRRM2_HUMAN	Serine/arginine repetitive matrix protein 2 OS=Homo sapiens GN=SRRM2 PE=1 SV=2	AQ1
142	STIP1_HUMAN	Stress-induced-phosphoprotein 1 OS=Homo sapiens GN=STIP1 PE=1 SV=1	AQ1
79	STMN1_HUMAN	Stathmin OS=Homo sapiens GN=STMN1 PE=1 SV=3	AQ1
82	STX1B_HUMAN	Syntaxin-1B OS=Homo sapiens GN=STX1B PE=2 SV=1	AQ2
28	STXB1_HUMAN	Syntaxin-binding protein 1 OS=Homo sapiens GN=STXBP1 PE=1 SV=1	AQ1
220	SYHM_HUMAN	Probable histidyl-tRNA synthetase, mitochondrial OS=Homo sapiens GN=HARS2 PE=1 SV=1	AQ2
13	SYN1_HUMAN	Synapsin-1 OS=Homo sapiens GN=SYN1 PE=1 SV=3	AQ1
85	SYNE1_HUMAN	Nesprin-1 OS=Homo sapiens GN=SYNE1 PE=1 SV=3	AQ2
113	SYNE2_HUMAN	Nesprin-2 OS=Homo sapiens GN=SYNE2 PE=1 SV=3	AQ1
57	SYT1_HUMAN	Synaptotagmin-1 OS=Homo sapiens GN=SYT1 PE=1 SV=1	AQ1
123	SYT2_HUMAN	Synaptotagmin-2 OS=Homo sapiens GN=SYT2 PE=1 SV=2	AQ1
68	SYUA_HUMAN	Alpha-synuclein OS=Homo sapiens GN=SNCA PE=1 SV=1	AQ1
193	SYUB_HUMAN	Beta-synuclein OS=Homo sapiens GN=SNCB PE=1 SV=1	AQ1
152	TARA_HUMAN	TRIO and F-actin-binding protein OS=Homo sapiens GN=TRIOBP PE=1 SV=3	AQ1
112	TAU_HUMAN	Microtubule-associated protein tau OS=Homo sapiens GN=MAPT PE=1 SV=4	AQ1
5	TBA1A_HUMAN	Tubulin alpha-1A chain OS=Homo sapiens GN=TUBA1A PE=1 SV=1	AQ1
34	TBA4A_HUMAN	Tubulin alpha-4A chain OS=Homo sapiens GN=TUBA4A PE=1 SV=1	AQ1
76	TBA8_HUMAN	Tubulin alpha-8 chain OS=Homo sapiens GN=TUBA8 PE=1 SV=1	AQ1
43	TBB1_HUMAN	Tubulin beta-1 chain OS=Homo sapiens GN=TUBB1 PE=1 SV=1	AQ2
26	TBB2A_HUMAN	Tubulin beta-2A chain OS=Homo sapiens GN=TUBB2A PE=1 SV=1	AQ2
18	TBB2C_HUMAN	Tubulin beta-2C chain OS=Homo sapiens GN=TUBB2C PE=1 SV=1	AQ1
19	TBB3_HUMAN	Tubulin beta-3 chain OS=Homo sapiens GN=TUBB3 PE=1 SV=2	AQ1
47	TBB4Q_HUMAN	Putative tubulin beta-4q chain OS=Homo sapiens GN=TUBB4Q PE=5 SV=1	AQ2
25	TBB5_HUMAN	Tubulin beta chain OS=Homo sapiens GN=TUBB PE=1 SV=2	AQ2
87	TBB8_HUMAN	Tubulin beta-8 chain OS=Homo sapiens GN=TUBB8 PE=1 SV=2	AQ1
99	TBB8B_HUMAN	Tubulin beta-8 chain B OS=Homo sapiens PE=1 SV=1	AQ1
179	TBC25_HUMAN	TBC1 domain family member 25 OS=Homo sapiens GN=TBC1D25 PE=1 SV=2	AQ2
213	TCPZ_HUMAN	T-complex protein 1 subunit zeta OS=Homo sapiens GN=CCT6A PE=1 SV=3	AQ2
175	TEN4_HUMAN	Teneurin-4 OS=Homo sapiens GN=ODZ4 PE=2 SV=2	AQ1
72	TENR_HUMAN	Tenascin-R OS=Homo sapiens GN=TNR PE=1 SV=2	AQ1
259	TEP1_HUMAN	Telomerase protein component 1 OS=Homo sapiens GN=TEP1 PE=1 SV=2	AQ2
154	TERA_HUMAN	Transitional endoplasmic reticulum ATPase OS=Homo sapiens GN=VCP PE=1 SV=4	AQ1
216	TF3C2_HUMAN	General transcription factor 3C polypeptide 2 OS=Homo sapiens GN=GTF3C2 PE=1 SV=2	AQ1
88	THIO_HUMAN	Thioredoxin OS=Homo sapiens GN=TXN PE=1 SV=3	AQ2
43	TITIN_HUMAN	Titin OS=Homo sapiens GN=TTN PE=1 SV=2	AQ1
38	TKT_HUMAN	Transketolase OS=Homo sapiens GN=TKT PE=1 SV=3	AQ1
73	TPIS_HUMAN	Triosephosphate isomerase OS=Homo sapiens GN=TPI1 PE=1 SV=2	AQ1
182	TPM2_HUMAN	Tropomyosin beta chain OS=Homo sapiens GN=TPM2 PE=1 SV=1	AQ2
178	TPM3_HUMAN	Tropomyosin alpha-3 chain OS=Homo sapiens GN=TPM3 PE=1 SV=1	AQ2
225	TPPP_HUMAN	Tubulin polymerization-promoting protein OS=Homo sapiens GN=TPPP PE=1 SV=1	AQ1
100	TRAP1_HUMAN	Heat shock protein 75 kDa, mitochondrial OS=Homo sapiens GN=TRAP1 PE=1 SV=3	AQ1
155	TRIPC_HUMAN	Probable E3 ubiquitin-protein ligase TRIP12 OS=Homo sapiens GN=TRIP12 PE=1 SV=1	AQ2
270	TSH3_HUMAN	Teashirt homolog 3 OS=Homo sapiens GN=TSHZ3 PE=1 SV=2	AQ2
189	TT21B_HUMAN	Tetratricopeptide repeat protein 21B OS=Homo sapiens GN=TTC21B PE=2 SV=1	AQ1
140	UB2V1_HUMAN	Ubiquitin-conjugating enzyme E2 variant 1 OS=Homo sapiens GN=UBE2V1 PE=1 SV=2	AQ1
105	UBA1_HUMAN	Ubiquitin-like modifier-activating enzyme 1 OS=Homo sapiens GN=UBA1 PE=1 SV=3	AQ1
84	UBIQ_HUMAN	Ubiquitin OS=Homo sapiens GN=RPS27A PE=1 SV=1	AQ1
225	UBP34_HUMAN	Ubiquitin carboxyl-terminal hydrolase 34 OS=Homo sapiens GN=USP34 PE=1 SV=2	AQ2
243	UBP47_HUMAN	Ubiquitin carboxyl-terminal hydrolase 47 OS=Homo sapiens GN=USP47 PE=1 SV=2	AQ1
201	UBP5_HUMAN	Ubiquitin carboxyl-terminal hydrolase 5 OS=Homo sapiens GN=USP5 PE=1 SV=2	AQ1
50	UCHL1_HUMAN	Ubiquitin carboxyl-terminal hydrolase isozyme L1 OS=Homo sapiens GN=UCHL1 PE=1 SV=2	AQ1
281	USH2A_HUMAN	Usherin OS=Homo sapiens GN=USH2A PE=1 SV=3	AQ2
147	UTRO_HUMAN	Utrophin OS=Homo sapiens GN=UTRN PE=1 SV=2	AQ1
166	VATA_HUMAN	V-type proton ATPase catalytic subunit A OS=Homo sapiens GN=ATP6V1A PE=1 SV=2	AQ1
54	VATB2_HUMAN	V-type proton ATPase subunit B, brain isoform OS=Homo sapiens GN=ATP6V1B2 PE=1 SV=3	AQ1
80	VIME_HUMAN	Vimentin OS=Homo sapiens GN=VIM PE=1 SV=4	AQ1
116	VISL1_HUMAN	Visinin-like protein 1 OS=Homo sapiens GN=VSNL1 PE=1 SV=2	AQ1
277	VKIND_HUMAN	Protein very KIND OS=Homo sapiens GN=KNDC1 PE=2 SV=2	AQ2
193	VP13C_HUMAN	Vacuolar protein sorting-associated protein 13C OS=Homo sapiens GN=VPS13C PE=1 SV=1	AQ2
267	WDR17_HUMAN	WD repeat-containing protein 17 OS=Homo sapiens GN=WDR17 PE=2 SV=2	AQ2
196	Z3H7A_HUMAN	Zinc finger CCCH domain-containing protein 7A OS=Homo sapiens GN=ZC3H7A PE=1 SV=1	AQ1
261	ZBT11_HUMAN	Zinc finger and BTB domain-containing protein 11 OS=Homo sapiens GN=ZBTB11 PE=1 SV=2	AQ1
206	ZN496_HUMAN	Zinc finger protein 496 OS=Homo sapiens GN=ZNF496 PE=1 SV=1	AQ2
257	ZN646_HUMAN	Zinc finger protein 646 OS=Homo sapiens GN=ZNF646 PE=2 SV=1	AQ1
172	ZO1_HUMAN	Tight junction protein ZO-1 OS=Homo sapiens GN=TJP1 PE=1 SV=3	AQ1
