# Supplementary material for: Partitioning the Proteome: Phase Separation for Targeted Analysis of Membrane Proteins in Human Post-Mortem Brain
Source: PLoS One. 2012 Jun 22;7(6):e39509. doi: 10.1371/journal.pone.0039509 (PMC3382145; doi:10.1371/journal.pone.0039509)
Supplement: Table S7 — Proteins identified in AQ2 by LC-MS/MS. The protein Score, Mass, and number of Peptides identified for each protein are listed in columns D, E, and F respectively. (XLS) [file pone.0039509.s009.xls]

## Sheet: Table S7_AQ2 proteins
TABLE S7. PROTEINS IDENTIFIED IN AQ2
prot_hit_num	prot_acc	prot_desc	prot_score	prot_mass	prot_matches
21	TITIN_HUMAN	Titin OS=Homo sapiens GN=TTN PE=1 SV=2	166	3813810	65
3	DPYL2_HUMAN	Dihydropyrimidinase-related protein 2 OS=Homo sapiens GN=DPYSL2 PE=1 SV=1	339	62255	23
1	SPTA2_HUMAN	Spectrin alpha chain, brain OS=Homo sapiens GN=SPTAN1 PE=1 SV=3	459	284364	19
71	SYNE2_HUMAN	Nesprin-2 OS=Homo sapiens GN=SYNE2 PE=1 SV=3	74	795944	18
2	ATPB_HUMAN	ATP synthase subunit beta, mitochondrial OS=Homo sapiens GN=ATP5B PE=1 SV=3	364	56525	17
6	ENOG_HUMAN	Gamma-enolase OS=Homo sapiens GN=ENO2 PE=1 SV=3	309	47239	17
85	SYNE1_HUMAN	Nesprin-1 OS=Homo sapiens GN=SYNE1 PE=1 SV=3	65	1010398	17
168	NEBU_HUMAN	Nebulin OS=Homo sapiens GN=NEB PE=1 SV=3	39	772454	17
169	AHNK_HUMAN	Neuroblast differentiation-associated protein AHNAK OS=Homo sapiens GN=AHNAK PE=1 SV=2	39	628699	17
5	SYN1_HUMAN	Synapsin-1 OS=Homo sapiens GN=SYN1 PE=1 SV=3	310	74066	16
146	MACF4_HUMAN	Microtubule-actin cross-linking factor 1, isoform 4 OS=Homo sapiens GN=MACF1 PE=1 SV=2	42	669721	16
126	MACF1_HUMAN	Microtubule-actin cross-linking factor 1, isoforms 1/2/3/5 OS=Homo sapiens GN=MACF1 PE=1 SV=3	48	620034	15
230	PRKDC_HUMAN	DNA-dependent protein kinase catalytic subunit OS=Homo sapiens GN=PRKDC PE=1 SV=3	33	468788	15
176	PLEC1_HUMAN	Plectin-1 OS=Homo sapiens GN=PLEC1 PE=1 SV=3	38	531466	14
23	ENOA_HUMAN	Alpha-enolase OS=Homo sapiens GN=ENO1 PE=1 SV=2	165	47139	13
32	ACTB_HUMAN	Actin, cytoplasmic 1 OS=Homo sapiens GN=ACTB PE=1 SV=1	144	41710	13
90	AKAP9_HUMAN	A-kinase anchor protein 9 OS=Homo sapiens GN=AKAP9 PE=1 SV=3	62	453387	13
117	BPA1_HUMAN	Bullous pemphigoid antigen 1 OS=Homo sapiens GN=DST PE=1 SV=4	51	860127	13
134	OBSCN_HUMAN	Obscurin OS=Homo sapiens GN=OBSCN PE=1 SV=3	46	867940	13
4	AT1A1_HUMAN	Sodium/potassium-transporting ATPase subunit alpha-1 OS=Homo sapiens GN=ATP1A1 PE=1 SV=1	311	112824	12
7	ALDOC_HUMAN	Fructose-bisphosphate aldolase C OS=Homo sapiens GN=ALDOC PE=1 SV=2	308	39431	12
13	TBA1A_HUMAN	Tubulin alpha-1A chain OS=Homo sapiens GN=TUBA1A PE=1 SV=1	223	50104	12
98	MYCB2_HUMAN	Probable E3 ubiquitin-protein ligase MYCBP2 OS=Homo sapiens GN=MYCBP2 PE=1 SV=3	59	509759	12
207	CE290_HUMAN	Centrosomal protein of 290 kDa OS=Homo sapiens GN=CEP290 PE=1 SV=2	35	290207	12
233	KI67_HUMAN	Antigen KI-67 OS=Homo sapiens GN=MKI67 PE=1 SV=2	33	358474	12
15	KCRB_HUMAN	Creatine kinase B-type OS=Homo sapiens GN=CKB PE=1 SV=1	207	42617	11
24	HBB_HUMAN	Hemoglobin subunit beta OS=Homo sapiens GN=HBB PE=1 SV=2	165	15988	11
28	CLH1_HUMAN	Clathrin heavy chain 1 OS=Homo sapiens GN=CLTC PE=1 SV=5	156	191493	11
107	LAMA2_HUMAN	Laminin subunit alpha-2 OS=Homo sapiens GN=LAMA2 PE=1 SV=4	55	343684	11
112	DYH11_HUMAN	Dynein heavy chain 11, axonemal OS=Homo sapiens GN=DNAH11 PE=1 SV=2	53	520681	11
165	NCOR1_HUMAN	Nuclear receptor corepressor 1 OS=Homo sapiens GN=NCOR1 PE=1 SV=2	40	270044	11
8	AT1A2_HUMAN	Sodium/potassium-transporting ATPase subunit alpha-2 OS=Homo sapiens GN=ATP1A2 PE=1 SV=1	285	112193	10
14	GFAP_HUMAN	Glial fibrillary acidic protein OS=Homo sapiens GN=GFAP PE=1 SV=1	212	49850	10
18	DHE3_HUMAN	Glutamate dehydrogenase 1, mitochondrial OS=Homo sapiens GN=GLUD1 PE=1 SV=2	191	61359	10
19	AATC_HUMAN	Aspartate aminotransferase, cytoplasmic OS=Homo sapiens GN=GOT1 PE=1 SV=3	186	46219	10
20	PEBP1_HUMAN	Phosphatidylethanolamine-binding protein 1 OS=Homo sapiens GN=PEBP1 PE=1 SV=3	183	21044	10
25	TBB5_HUMAN	Tubulin beta chain OS=Homo sapiens GN=TUBB PE=1 SV=2	159	49639	10
35	SPTB2_HUMAN	Spectrin beta chain, brain 1 OS=Homo sapiens GN=SPTBN1 PE=1 SV=2	131	274439	10
58	MAP6_HUMAN	Microtubule-associated protein 6 OS=Homo sapiens GN=MAP6 PE=1 SV=2	84	86452	10
115	CNTLN_HUMAN	Centlein OS=Homo sapiens GN=CNTLN PE=2 SV=4	52	161516	10
155	TRIPC_HUMAN	Probable E3 ubiquitin-protein ligase TRIP12 OS=Homo sapiens GN=TRIP12 PE=1 SV=1	40	220296	10
252	MYH15_HUMAN	Myosin-15 OS=Homo sapiens GN=MYH15 PE=1 SV=5	32	224479	10
27	TBA4A_HUMAN	Tubulin alpha-4A chain OS=Homo sapiens GN=TUBA4A PE=1 SV=1	157	49892	9
33	CH60_HUMAN	60 kDa heat shock protein, mitochondrial OS=Homo sapiens GN=HSPD1 PE=1 SV=2	137	61016	9
53	PGK1_HUMAN	Phosphoglycerate kinase 1 OS=Homo sapiens GN=PGK1 PE=1 SV=3	98	44586	9
70	ACTBL_HUMAN	Beta-actin-like protein 2 OS=Homo sapiens GN=ACTBL2 PE=1 SV=2	76	41976	9
87	POTEF_HUMAN	POTE ankyrin domain family member F OS=Homo sapiens GN=POTEF PE=1 SV=2	64	121367	9
97	HYDIN_HUMAN	Hydrocephalus-inducing protein homolog OS=Homo sapiens GN=HYDIN PE=1 SV=2	60	575452	9
185	OSBL1_HUMAN	Oxysterol-binding protein-related protein 1 OS=Homo sapiens GN=OSBPL1A PE=1 SV=2	37	108401	9
200	ANK3_HUMAN	Ankyrin-3 OS=Homo sapiens GN=ANK3 PE=1 SV=3	35	480113	9
9	AT1A3_HUMAN	Sodium/potassium-transporting ATPase subunit alpha-3 OS=Homo sapiens GN=ATP1A3 PE=1 SV=3	251	111677	8
10	HSP7C_HUMAN	Heat shock cognate 71 kDa protein OS=Homo sapiens GN=HSPA8 PE=1 SV=1	246	70854	8
11	KPYM_HUMAN	Pyruvate kinase isozymes M1/M2 OS=Homo sapiens GN=PKM2 PE=1 SV=4	238	57900	8
12	ATPA_HUMAN	ATP synthase subunit alpha, mitochondrial OS=Homo sapiens GN=ATP5A1 PE=1 SV=1	233	59714	8
17	MDHM_HUMAN	Malate dehydrogenase, mitochondrial OS=Homo sapiens GN=MDH2 PE=1 SV=3	197	35481	8
113	MY18B_HUMAN	Myosin-XVIIIb OS=Homo sapiens GN=MYO18B PE=1 SV=1	52	285008	8
133	GCN1L_HUMAN	Translational activator GCN1 OS=Homo sapiens GN=GCN1L1 PE=1 SV=6	46	292572	8
177	CENPF_HUMAN	Centromere protein F OS=Homo sapiens GN=CENPF PE=1 SV=2	37	367537	8
184	UTRO_HUMAN	Utrophin OS=Homo sapiens GN=UTRN PE=1 SV=2	37	394220	8
187	RLF_HUMAN	Zinc finger protein Rlf OS=Homo sapiens GN=RLF PE=1 SV=2	37	217813	8
189	SRRM2_HUMAN	Serine/arginine repetitive matrix protein 2 OS=Homo sapiens GN=SRRM2 PE=1 SV=2	36	299438	8
206	ZN496_HUMAN	Zinc finger protein 496 OS=Homo sapiens GN=ZNF496 PE=1 SV=1	35	66866	8
209	COSA1_HUMAN	Collagen alpha-1(XXVIII) chain OS=Homo sapiens GN=COL28A1 PE=2 SV=2	34	116585	8
235	COMA1_HUMAN	Collagen alpha-1(XXII) chain OS=Homo sapiens GN=COL22A1 PE=1 SV=2	33	161046	8
253	KALRN_HUMAN	Kalirin OS=Homo sapiens GN=KALRN PE=1 SV=2	32	339960	8
34	MAP2_HUMAN	Microtubule-associated protein 2 OS=Homo sapiens GN=MAP2 PE=1 SV=4	132	199404	7
74	DHE4_HUMAN	Glutamate dehydrogenase 2, mitochondrial OS=Homo sapiens GN=GLUD2 PE=1 SV=2	72	61395	7
77	HS90B_HUMAN	Heat shock protein HSP 90-beta OS=Homo sapiens GN=HSP90AB1 PE=1 SV=4	69	83212	7
116	DYH6_HUMAN	Dynein heavy chain 6, axonemal OS=Homo sapiens GN=DNAH6 PE=1 SV=3	52	475679	7
147	GOGB1_HUMAN	Golgin subfamily B member 1 OS=Homo sapiens GN=GOLGB1 PE=1 SV=2	42	375790	7
148	ANK2_HUMAN	Ankyrin-2 OS=Homo sapiens GN=ANK2 PE=1 SV=3	42	429990	7
163	SPTA1_HUMAN	Spectrin alpha chain, erythrocyte OS=Homo sapiens GN=SPTA1 PE=1 SV=4	40	279826	7
190	AN30A_HUMAN	Ankyrin repeat domain-containing protein 30A OS=Homo sapiens GN=ANKRD30A PE=1 SV=3	36	158735	7
193	VP13C_HUMAN	Vacuolar protein sorting-associated protein 13C OS=Homo sapiens GN=VPS13C PE=1 SV=1	36	422124	7
196	DYN1_HUMAN	Dynamin-1 OS=Homo sapiens GN=DNM1 PE=1 SV=2	35	97347	7
197	GOGA3_HUMAN	Golgin subfamily A member 3 OS=Homo sapiens GN=GOLGA3 PE=1 SV=2	35	167252	7
214	PDS5B_HUMAN	Sister chromatid cohesion protein PDS5 homolog B OS=Homo sapiens GN=PDS5B PE=1 SV=1	34	164563	7
248	MIA3_HUMAN	Melanoma inhibitory activity protein 3 OS=Homo sapiens GN=MIA3 PE=1 SV=1	32	213570	7
255	APC2_HUMAN	Adenomatous polyposis coli protein 2 OS=Homo sapiens GN=APC2 PE=1 SV=1	32	243799	7
259	TEP1_HUMAN	Telomerase protein component 1 OS=Homo sapiens GN=TEP1 PE=1 SV=2	31	290307	7
265	DYH8_HUMAN	Dynein heavy chain 8, axonemal OS=Homo sapiens GN=DNAH8 PE=1 SV=2	31	514335	7
281	USH2A_HUMAN	Usherin OS=Homo sapiens GN=USH2A PE=1 SV=3	30	575231	7
26	TBB2A_HUMAN	Tubulin beta-2A chain OS=Homo sapiens GN=TUBB2A PE=1 SV=1	159	49875	6
30	HXK1_HUMAN	Hexokinase-1 OS=Homo sapiens GN=HK1 PE=1 SV=3	151	102420	6
41	HSP76_HUMAN	Heat shock 70 kDa protein 6 OS=Homo sapiens GN=HSPA6 PE=1 SV=2	122	70984	6
50	MAP1B_HUMAN	Microtubule-associated protein 1B OS=Homo sapiens GN=MAP1B PE=1 SV=1	103	270454	6
57	1433Z_HUMAN	14-3-3 protein zeta/delta OS=Homo sapiens GN=YWHAZ PE=1 SV=1	87	27728	6
61	NFASC_HUMAN	Neurofascin OS=Homo sapiens GN=NFASC PE=1 SV=4	83	149933	6
65	CSPG2_HUMAN	Versican core protein OS=Homo sapiens GN=VCAN PE=1 SV=3	80	372590	6
75	TENR_HUMAN	Tenascin-R OS=Homo sapiens GN=TNR PE=1 SV=2	70	149453	6
91	UBIQ_HUMAN	Ubiquitin OS=Homo sapiens GN=RPS27A PE=1 SV=1	62	8560	6
141	MAP1A_HUMAN	Microtubule-associated protein 1A OS=Homo sapiens GN=MAP1A PE=1 SV=5	43	305440	6
143	DMD_HUMAN	Dystrophin OS=Homo sapiens GN=DMD PE=1 SV=2	43	426426	6
144	AFAD_HUMAN	Afadin OS=Homo sapiens GN=MLLT4 PE=1 SV=3	42	206676	6
162	CTGE2_HUMAN	Protein cTAGE-2 OS=Homo sapiens GN=CTAGE1 PE=1 SV=2	40	85228	6
204	PI4KB_HUMAN	Phosphatidylinositol 4-kinase beta OS=Homo sapiens GN=PI4KB PE=1 SV=1	35	91321	6
212	CTGE5_HUMAN	Cutaneous T-cell lymphoma-associated antigen 5 OS=Homo sapiens GN=CTAGE5 PE=1 SV=3	34	90912	6
213	TCPZ_HUMAN	T-complex protein 1 subunit zeta OS=Homo sapiens GN=CCT6A PE=1 SV=3	34	57988	6
221	PO210_HUMAN	Nuclear pore membrane glycoprotein 210 OS=Homo sapiens GN=NUP210 PE=1 SV=3	33	204983	6
222	SACS_HUMAN	Sacsin OS=Homo sapiens GN=SACS PE=1 SV=2	33	520795	6
223	PRDM2_HUMAN	PR domain zinc finger protein 2 OS=Homo sapiens GN=PRDM2 PE=1 SV=3	33	188797	6
225	UBP34_HUMAN	Ubiquitin carboxyl-terminal hydrolase 34 OS=Homo sapiens GN=USP34 PE=1 SV=2	33	403973	6
234	MYH9_HUMAN	Myosin-9 OS=Homo sapiens GN=MYH9 PE=1 SV=4	33	226392	6
237	MLL2_HUMAN	Histone-lysine N-methyltransferase MLL2 OS=Homo sapiens GN=MLL2 PE=1 SV=1	33	563831	6
242	CO7A1_HUMAN	Collagen alpha-1(VII) chain OS=Homo sapiens GN=COL7A1 PE=1 SV=2	32	295041	6
246	MYPN_HUMAN	Myopalladin OS=Homo sapiens GN=MYPN PE=1 SV=2	32	145167	6
247	K0947_HUMAN	Uncharacterized protein KIAA0947 OS=Homo sapiens GN=KIAA0947 PE=1 SV=5	32	247737	6
249	RYR2_HUMAN	Ryanodine receptor 2 OS=Homo sapiens GN=RYR2 PE=1 SV=2	32	564380	6
250	BAT2_HUMAN	Large proline-rich protein BAT2 OS=Homo sapiens GN=BAT2 PE=1 SV=3	32	228724	6
257	FAS_HUMAN	Fatty acid synthase OS=Homo sapiens GN=FASN PE=1 SV=3	32	273254	6
266	CJ012_HUMAN	Uncharacterized protein C10orf12 OS=Homo sapiens GN=C10orf12 PE=1 SV=1	31	137139	6
269	DPOLN_HUMAN	DNA polymerase nu OS=Homo sapiens GN=POLN PE=1 SV=2	31	100244	6
271	CHD2_HUMAN	Chromodomain-helicase-DNA-binding protein 2 OS=Homo sapiens GN=CHD2 PE=1 SV=2	31	211214	6
272	PARG_HUMAN	Poly(ADP-ribose) glycohydrolase OS=Homo sapiens GN=PARG PE=1 SV=1	31	111041	6
274	ANR17_HUMAN	Ankyrin repeat domain-containing protein 17 OS=Homo sapiens GN=ANKRD17 PE=1 SV=3	30	274088	6
284	EFCB6_HUMAN	EF-hand calcium-binding domain-containing protein 6 OS=Homo sapiens GN=EFCAB6 PE=1 SV=1	30	172820	6
22	HSP71_HUMAN	Heat shock 70 kDa protein 1A/1B OS=Homo sapiens GN=HSPA1A PE=1 SV=5	166	70009	5
31	AATM_HUMAN	Aspartate aminotransferase, mitochondrial OS=Homo sapiens GN=GOT2 PE=1 SV=2	145	47445	5
40	TBB3_HUMAN	Tubulin beta-3 chain OS=Homo sapiens GN=TUBB3 PE=1 SV=2	123	50400	5
42	ACON_HUMAN	Aconitate hydratase, mitochondrial OS=Homo sapiens GN=ACO2 PE=1 SV=2	118	85372	5
43	TBB1_HUMAN	Tubulin beta-1 chain OS=Homo sapiens GN=TUBB1 PE=1 SV=1	116	50295	5
44	PGAM1_HUMAN	Phosphoglycerate mutase 1 OS=Homo sapiens GN=PGAM1 PE=1 SV=2	111	28786	5
45	STXB1_HUMAN	Syntaxin-binding protein 1 OS=Homo sapiens GN=STXBP1 PE=1 SV=1	108	67526	5
52	PACN1_HUMAN	Protein kinase C and casein kinase substrate in neurons protein 1 OS=Homo sapiens GN=PACSIN1 PE=1 SV=1	102	50934	5
54	GDIA_HUMAN	Rab GDP dissociation inhibitor alpha OS=Homo sapiens GN=GDI1 PE=1 SV=2	97	50550	5
66	QCR2_HUMAN	Cytochrome b-c1 complex subunit 2, mitochondrial OS=Homo sapiens GN=UQCRC2 PE=1 SV=3	78	48413	5
67	PRDX2_HUMAN	Peroxiredoxin-2 OS=Homo sapiens GN=PRDX2 PE=1 SV=5	78	21878	5
73	E41L3_HUMAN	Band 4.1-like protein 3 OS=Homo sapiens GN=EPB41L3 PE=1 SV=2	73	120603	5
93	NFM_HUMAN	Neurofilament medium polypeptide OS=Homo sapiens GN=NEFM PE=1 SV=3	61	102411	5
96	PRDX6_HUMAN	Peroxiredoxin-6 OS=Homo sapiens GN=PRDX6 PE=1 SV=3	60	25019	5
103	TKT_HUMAN	Transketolase OS=Homo sapiens GN=TKT PE=1 SV=3	57	67835	5
110	AMPH_HUMAN	Amphiphysin OS=Homo sapiens GN=AMPH PE=1 SV=1	53	76210	5
129	PYGB_HUMAN	Glycogen phosphorylase, brain form OS=Homo sapiens GN=PYGB PE=1 SV=5	47	96635	5
131	SCN1A_HUMAN	Sodium channel protein type 1 subunit alpha OS=Homo sapiens GN=SCN1A PE=1 SV=2	47	228823	5
149	CC114_HUMAN	Coiled-coil domain-containing protein 114 OS=Homo sapiens GN=CCDC114 PE=2 SV=3	41	75000	5
159	DPYL5_HUMAN	Dihydropyrimidinase-related protein 5 OS=Homo sapiens GN=DPYSL5 PE=1 SV=1	40	61382	5
167	HDAC5_HUMAN	Histone deacetylase 5 OS=Homo sapiens GN=HDAC5 PE=1 SV=2	39	121902	5
174	CROCC_HUMAN	Rootletin OS=Homo sapiens GN=CROCC PE=1 SV=1	38	228388	5
178	TPM3_HUMAN	Tropomyosin alpha-3 chain OS=Homo sapiens GN=TPM3 PE=1 SV=1	37	32799	5
182	TPM2_HUMAN	Tropomyosin beta chain OS=Homo sapiens GN=TPM2 PE=1 SV=1	37	32831	5
183	ATRX_HUMAN	Transcriptional regulator ATRX OS=Homo sapiens GN=ATRX PE=1 SV=4	37	282349	5
217	ADDA_HUMAN	Alpha-adducin OS=Homo sapiens GN=ADD1 PE=1 SV=2	33	80905	5
219	COBA2_HUMAN	Collagen alpha-2(XI) chain OS=Homo sapiens GN=COL11A2 PE=1 SV=4	33	171670	5
232	SART3_HUMAN	Squamous cell carcinoma antigen recognized by T-cells 3 OS=Homo sapiens GN=SART3 PE=1 SV=1	33	109865	5
239	DLG5_HUMAN	Disks large homolog 5 OS=Homo sapiens GN=DLG5 PE=1 SV=4	32	213735	5
240	IF4G3_HUMAN	Eukaryotic translation initiation factor 4 gamma 3 OS=Homo sapiens GN=EIF4G3 PE=1 SV=2	32	176542	5
244	K1267_HUMAN	MLL1/MLL complex subunit KIAA1267 OS=Homo sapiens GN=KIAA1267 PE=1 SV=1	32	120892	5
260	K0564_HUMAN	Uncharacterized protein KIAA0564 OS=Homo sapiens GN=KIAA0564 PE=1 SV=2	31	214689	5
262	PTN23_HUMAN	Tyrosine-protein phosphatase non-receptor type 23 OS=Homo sapiens GN=PTPN23 PE=1 SV=1	31	178861	5
267	WDR17_HUMAN	WD repeat-containing protein 17 OS=Homo sapiens GN=WDR17 PE=2 SV=2	31	147608	5
16	TPPP_HUMAN	Tubulin polymerization-promoting protein OS=Homo sapiens GN=TPPP PE=1 SV=1	201	23679	4
36	NDUS3_HUMAN	NADH dehydrogenase [ubiquinone] iron-sulfur protein 3, mitochondrial OS=Homo sapiens GN=NDUFS3 PE=1 SV=1	131	30223	4
38	PRRT2_HUMAN	Proline-rich transmembrane protein 2 OS=Homo sapiens GN=PRRT2 PE=2 SV=1	129	34923	4
39	ALBU_HUMAN	Serum albumin OS=Homo sapiens GN=ALB PE=1 SV=2	128	69321	4
46	SEP11_HUMAN	Septin-11 OS=Homo sapiens GN=SEPT11 PE=1 SV=3	108	49367	4
47	TBB4Q_HUMAN	Putative tubulin beta-4q chain OS=Homo sapiens GN=TUBB4Q PE=5 SV=1	108	48403	4
48	CLH2_HUMAN	Clathrin heavy chain 2 OS=Homo sapiens GN=CLTCL1 PE=1 SV=2	106	186910	4
49	G6PI_HUMAN	Glucose-6-phosphate isomerase OS=Homo sapiens GN=GPI PE=1 SV=4	105	63107	4
55	CBR1_HUMAN	Carbonyl reductase [NADPH] 1 OS=Homo sapiens GN=CBR1 PE=1 SV=3	95	30356	4
59	EAA1_HUMAN	Excitatory amino acid transporter 1 OS=Homo sapiens GN=SLC1A3 PE=1 SV=1	83	59534	4
60	HS71L_HUMAN	Heat shock 70 kDa protein 1-like OS=Homo sapiens GN=HSPA1L PE=1 SV=2	83	70331	4
64	KCRU_HUMAN	Creatine kinase U-type, mitochondrial OS=Homo sapiens GN=CKMT1A PE=1 SV=1	80	47007	4
68	AT12A_HUMAN	Potassium-transporting ATPase alpha chain 2 OS=Homo sapiens GN=ATP12A PE=2 SV=3	77	115437	4
76	TAU_HUMAN	Microtubule-associated protein tau OS=Homo sapiens GN=MAPT PE=1 SV=4	70	78830	4
79	DHPR_HUMAN	Dihydropteridine reductase OS=Homo sapiens GN=QDPR PE=1 SV=2	69	25773	4
94	ANXA6_HUMAN	Annexin A6 OS=Homo sapiens GN=ANXA6 PE=1 SV=3	61	75826	4
95	ADT3_HUMAN	ADP/ATP translocase 3 OS=Homo sapiens GN=SLC25A6 PE=1 SV=4	60	32845	4
101	ALDOA_HUMAN	Fructose-bisphosphate aldolase A OS=Homo sapiens GN=ALDOA PE=1 SV=2	58	39395	4
105	1433E_HUMAN	14-3-3 protein epsilon OS=Homo sapiens GN=YWHAE PE=1 SV=1	56	29155	4
106	PPIA_HUMAN	Peptidyl-prolyl cis-trans isomerase A OS=Homo sapiens GN=PPIA PE=1 SV=2	55	18001	4
120	LDHB_HUMAN	L-lactate dehydrogenase B chain OS=Homo sapiens GN=LDHB PE=1 SV=2	50	36615	4
128	SFPQ_HUMAN	Splicing factor, proline- and glutamine-rich OS=Homo sapiens GN=SFPQ PE=1 SV=2	48	76102	4
138	HS90A_HUMAN	Heat shock protein HSP 90-alpha OS=Homo sapiens GN=HSP90AA1 PE=1 SV=5	43	84607	4
150	AINX_HUMAN	Alpha-internexin OS=Homo sapiens GN=INA PE=1 SV=2	41	55357	4
153	EVI5_HUMAN	Ecotropic viral integration site 5 protein homolog OS=Homo sapiens GN=EVI5 PE=1 SV=2	41	92876	4
158	OTOAN_HUMAN	Otoancorin OS=Homo sapiens GN=OTOA PE=1 SV=1	40	128451	4
172	MYO7A_HUMAN	Myosin-VIIa OS=Homo sapiens GN=MYO7A PE=1 SV=1	39	254245	4
179	TBC25_HUMAN	TBC1 domain family member 25 OS=Homo sapiens GN=TBC1D25 PE=1 SV=2	37	76279	4
181	HBG1_HUMAN	Hemoglobin subunit gamma-1 OS=Homo sapiens GN=HBG1 PE=1 SV=2	37	16130	4
195	COF1_HUMAN	Cofilin-1 OS=Homo sapiens GN=CFL1 PE=1 SV=3	36	18491	4
210	HKDC1_HUMAN	Putative hexokinase HKDC1 OS=Homo sapiens GN=HKDC1 PE=2 SV=2	34	102448	4
229	HECD1_HUMAN	E3 ubiquitin-protein ligase HECTD1 OS=Homo sapiens GN=HECTD1 PE=1 SV=2	33	289413	4
231	CTGE3_HUMAN	Putative cutaneous T-cell lymphoma-associated antigen 3 OS=Homo sapiens GN=CTAGE3 PE=5 SV=1	33	18004	4
241	PWP2A_HUMAN	PWWP domain-containing protein 2A OS=Homo sapiens GN=PWWP2A PE=1 SV=2	32	81910	4
270	TSH3_HUMAN	Teashirt homolog 3 OS=Homo sapiens GN=TSHZ3 PE=1 SV=2	31	118492	4
273	PRPK_HUMAN	TP53-regulating kinase OS=Homo sapiens GN=TP53RK PE=1 SV=2	31	28143	4
277	VKIND_HUMAN	Protein very KIND OS=Homo sapiens GN=KNDC1 PE=2 SV=2	30	191277	4
29	VISL1_HUMAN	Visinin-like protein 1 OS=Homo sapiens GN=VSNL1 PE=1 SV=2	152	22128	3
37	TPIS_HUMAN	Triosephosphate isomerase OS=Homo sapiens GN=TPI1 PE=1 SV=2	130	26653	3
51	HBA_HUMAN	Hemoglobin subunit alpha OS=Homo sapiens GN=HBA1 PE=1 SV=2	103	15248	3
56	CALM_HUMAN	Calmodulin OS=Homo sapiens GN=CALM1 PE=1 SV=2	91	16827	3
63	GNAO_HUMAN	Guanine nucleotide-binding protein G(o) subunit alpha OS=Homo sapiens GN=GNAO1 PE=1 SV=4	81	40025	3
69	MIF_HUMAN	Macrophage migration inhibitory factor OS=Homo sapiens GN=MIF PE=1 SV=4	76	12468	3
72	SEPT8_HUMAN	Septin-8 OS=Homo sapiens GN=SEPT8 PE=1 SV=4	73	55721	3
78	PROF2_HUMAN	Profilin-2 OS=Homo sapiens GN=PFN2 PE=1 SV=3	69	15036	3
80	UCHL1_HUMAN	Ubiquitin carboxyl-terminal hydrolase isozyme L1 OS=Homo sapiens GN=UCHL1 PE=1 SV=2	68	24808	3
84	MMSA_HUMAN	Methylmalonate-semialdehyde dehydrogenase [acylating], mitochondrial OS=Homo sapiens GN=ALDH6A1 PE=1 SV=2	65	57803	3
88	THIO_HUMAN	Thioredoxin OS=Homo sapiens GN=TXN PE=1 SV=3	63	11730	3
89	VATB2_HUMAN	V-type proton ATPase subunit B, brain isoform OS=Homo sapiens GN=ATP6V1B2 PE=1 SV=3	63	56465	3
108	NDKB_HUMAN	Nucleoside diphosphate kinase B OS=Homo sapiens GN=NME2 PE=1 SV=1	54	17287	3
109	STMN1_HUMAN	Stathmin OS=Homo sapiens GN=STMN1 PE=1 SV=3	54	17292	3
111	RAB3C_HUMAN	Ras-related protein Rab-3C OS=Homo sapiens GN=RAB3C PE=2 SV=1	53	25936	3
114	PTPRZ_HUMAN	Receptor-type tyrosine-protein phosphatase zeta OS=Homo sapiens GN=PTPRZ1 PE=1 SV=4	52	254429	3
118	IF4A2_HUMAN	Eukaryotic initiation factor 4A-II OS=Homo sapiens GN=EIF4A2 PE=1 SV=2	51	46373	3
127	RAB3B_HUMAN	Ras-related protein Rab-3B OS=Homo sapiens GN=RAB3B PE=1 SV=2	48	24742	3
130	EF1A2_HUMAN	Elongation factor 1-alpha 2 OS=Homo sapiens GN=EEF1A2 PE=1 SV=1	47	50438	3
135	ODPA_HUMAN	Pyruvate dehydrogenase E1 component subunit alpha, somatic form, mitochondrial OS=Homo sapiens GN=PDHA1 PE=1 SV=3	45	43268	3
136	NEUM_HUMAN	Neuromodulin OS=Homo sapiens GN=GAP43 PE=1 SV=1	44	24788	3
139	STIP1_HUMAN	Stress-induced-phosphoprotein 1 OS=Homo sapiens GN=STIP1 PE=1 SV=1	43	62599	3
145	GNAI2_HUMAN	Guanine nucleotide-binding protein G(i) subunit alpha-2 OS=Homo sapiens GN=GNAI2 PE=1 SV=3	42	40425	3
152	PRDX5_HUMAN	Peroxiredoxin-5, mitochondrial OS=Homo sapiens GN=PRDX5 PE=1 SV=3	41	22012	3
154	HS12A_HUMAN	Heat shock 70 kDa protein 12A OS=Homo sapiens GN=HSPA12A PE=1 SV=2	40	74932	3
156	RAB30_HUMAN	Ras-related protein Rab-30 OS=Homo sapiens GN=RAB30 PE=1 SV=2	40	23044	3
157	CN37_HUMAN	2~,3~-cyclic-nucleotide 3~-phosphodiesterase OS=Homo sapiens GN=CNP PE=1 SV=2	40	47549	3
160	SODC_HUMAN	Superoxide dismutase [Cu-Zn] OS=Homo sapiens GN=SOD1 PE=1 SV=2	40	15926	3
164	NONO_HUMAN	Non-POU domain-containing octamer-binding protein OS=Homo sapiens GN=NONO PE=1 SV=4	40	54197	3
173	DPYL1_HUMAN	Dihydropyrimidinase-related protein 1 OS=Homo sapiens GN=CRMP1 PE=1 SV=1	38	62145	3
198	PPR3E_HUMAN	Protein phosphatase 1 regulatory subunit 3E OS=Homo sapiens GN=PPP1R3E PE=2 SV=2	35	30625	3
220	SYHM_HUMAN	Probable histidyl-tRNA synthetase, mitochondrial OS=Homo sapiens GN=HARS2 PE=1 SV=1	33	56852	3
227	GDIB_HUMAN	Rab GDP dissociation inhibitor beta OS=Homo sapiens GN=GDI2 PE=1 SV=2	33	50631	3
228	LOXH1_HUMAN	Lipoxygenase homology domain-containing protein 1 OS=Homo sapiens GN=LOXHD1 PE=1 SV=3	33	221807	3
238	PALM_HUMAN	Paralemmin OS=Homo sapiens GN=PALM PE=1 SV=2	32	42050	3
251	DUSTY_HUMAN	Dual serine/threonine and tyrosine protein kinase OS=Homo sapiens GN=DSTYK PE=1 SV=2	32	105139	3
261	MTCH1_HUMAN	Mitochondrial carrier homolog 1 OS=Homo sapiens GN=MTCH1 PE=1 SV=1	31	41517	3
264	K1199_HUMAN	Protein KIAA1199 OS=Homo sapiens GN=KIAA1199 PE=1 SV=2	31	152900	3
268	F173B_HUMAN	Protein FAM173B OS=Homo sapiens GN=FAM173B PE=2 SV=2	31	26093	3
275	CKP2L_HUMAN	Cytoskeleton-associated protein 2-like OS=Homo sapiens GN=CKAP2L PE=1 SV=3	30	83466	3
276	SYUA_HUMAN	Alpha-synuclein OS=Homo sapiens GN=SNCA PE=1 SV=1	30	14451	3
280	SLN14_HUMAN	Schlafen family member 14 OS=Homo sapiens GN=SLFN14 PE=2 SV=2	30	103840	3
282	RBM14_HUMAN	RNA-binding protein 14 OS=Homo sapiens GN=RBM14 PE=1 SV=2	30	69449	3
283	CAMP1_HUMAN	Calmodulin-regulated spectrin-associated protein 1 OS=Homo sapiens GN=CAMSAP1 PE=1 SV=2	30	177861	3
62	G3P_HUMAN	Glyceraldehyde-3-phosphate dehydrogenase OS=Homo sapiens GN=GAPDH PE=1 SV=3	81	36030	2
81	CISY_HUMAN	Citrate synthase, mitochondrial OS=Homo sapiens GN=CS PE=1 SV=2	67	51680	2
82	STX1B_HUMAN	Syntaxin-1B OS=Homo sapiens GN=STX1B PE=2 SV=1	67	33224	2
83	GDIR1_HUMAN	Rho GDP-dissociation inhibitor 1 OS=Homo sapiens GN=ARHGDIA PE=1 SV=3	67	23193	2
86	MDHC_HUMAN	Malate dehydrogenase, cytoplasmic OS=Homo sapiens GN=MDH1 PE=1 SV=4	64	36403	2
92	CALX_HUMAN	Calnexin OS=Homo sapiens GN=CANX PE=1 SV=2	62	67526	2
99	CYC_HUMAN	Cytochrome c OS=Homo sapiens GN=CYCS PE=1 SV=2	59	11741	2
100	SBP1_HUMAN	Selenium-binding protein 1 OS=Homo sapiens GN=SELENBP1 PE=1 SV=2	59	52358	2
102	NCAM1_HUMAN	Neural cell adhesion molecule 1 OS=Homo sapiens GN=NCAM1 PE=1 SV=3	57	94515	2
121	K6PF_HUMAN	6-phosphofructokinase, muscle type OS=Homo sapiens GN=PFKM PE=1 SV=2	50	85128	2
122	GSTP1_HUMAN	Glutathione S-transferase P OS=Homo sapiens GN=GSTP1 PE=1 SV=2	49	23341	2
123	GNAT3_HUMAN	Guanine nucleotide-binding protein G(t) subunit alpha-3 OS=Homo sapiens GN=GNAT3 PE=2 SV=2	49	40331	2
124	RAB14_HUMAN	Ras-related protein Rab-14 OS=Homo sapiens GN=RAB14 PE=1 SV=4	48	23882	2
125	PP2BA_HUMAN	Serine/threonine-protein phosphatase 2B catalytic subunit alpha isoform OS=Homo sapiens GN=PPP3CA PE=1 SV=1	48	58650	2
132	MAP4_HUMAN	Microtubule-associated protein 4 OS=Homo sapiens GN=MAP4 PE=1 SV=3	46	120930	2
137	SCOT1_HUMAN	Succinyl-CoA:3-ketoacid-coenzyme A transferase 1, mitochondrial OS=Homo sapiens GN=OXCT1 PE=1 SV=1	44	56122	2
140	NDUS1_HUMAN	NADH-ubiquinone oxidoreductase 75 kDa subunit, mitochondrial OS=Homo sapiens GN=NDUFS1 PE=1 SV=3	43	79417	2
142	RB33B_HUMAN	Ras-related protein Rab-33B OS=Homo sapiens GN=RAB33B PE=1 SV=1	43	25701	2
161	GNA13_HUMAN	Guanine nucleotide-binding protein subunit alpha-13 OS=Homo sapiens GN=GNA13 PE=1 SV=2	40	44022	2
170	GLNA_HUMAN	Glutamine synthetase OS=Homo sapiens GN=GLUL PE=1 SV=4	39	42037	2
188	PRDX3_HUMAN	Thioredoxin-dependent peroxide reductase, mitochondrial OS=Homo sapiens GN=PRDX3 PE=1 SV=3	36	27675	2
191	FRIH_HUMAN	Ferritin heavy chain OS=Homo sapiens GN=FTH1 PE=1 SV=2	36	21212	2
199	NUFP2_HUMAN	Nuclear fragile X mental retardation-interacting protein 2 OS=Homo sapiens GN=NUFIP2 PE=1 SV=1	35	76075	2
201	RAB4A_HUMAN	Ras-related protein Rab-4A OS=Homo sapiens GN=RAB4A PE=1 SV=2	35	23856	2
202	GMFB_HUMAN	Glia maturation factor beta OS=Homo sapiens GN=GMFB PE=1 SV=2	35	16702	2
203	RAB6A_HUMAN	Ras-related protein Rab-6A OS=Homo sapiens GN=RAB6A PE=1 SV=3	35	23578	2
208	ARF3_HUMAN	ADP-ribosylation factor 3 OS=Homo sapiens GN=ARF3 PE=1 SV=2	35	20588	2
211	TRAP1_HUMAN	Heat shock protein 75 kDa, mitochondrial OS=Homo sapiens GN=TRAP1 PE=1 SV=3	34	80060	2
224	QOR_HUMAN	Quinone oxidoreductase OS=Homo sapiens GN=CRYZ PE=1 SV=1	33	35185	2
226	1433B_HUMAN	14-3-3 protein beta/alpha OS=Homo sapiens GN=YWHAB PE=1 SV=3	33	28065	2
236	ATP5I_HUMAN	ATP synthase subunit e, mitochondrial OS=Homo sapiens GN=ATP5I PE=1 SV=2	33	7928	2
243	KPYR_HUMAN	Pyruvate kinase isozymes R/L OS=Homo sapiens GN=PKLR PE=1 SV=2	32	61791	2
254	SYUB_HUMAN	Beta-synuclein OS=Homo sapiens GN=SNCB PE=1 SV=1	32	14279	2
256	GP124_HUMAN	Probable G-protein coupled receptor 124 OS=Homo sapiens GN=GPR124 PE=1 SV=2	32	142557	2
258	ADAT1_HUMAN	tRNA-specific adenosine deaminase 1 OS=Homo sapiens GN=ADAT1 PE=2 SV=1	31	55357	2
263	1433F_HUMAN	14-3-3 protein eta OS=Homo sapiens GN=YWHAH PE=1 SV=4	31	28201	2
279	ARF1_HUMAN	ADP-ribosylation factor 1 OS=Homo sapiens GN=ARF1 PE=1 SV=2	30	20684	2
