# Supplementary material for: Partitioning the Proteome: Phase Separation for Targeted Analysis of Membrane Proteins in Human Post-Mortem Brain
Source: PLoS One. 2012 Jun 22;7(6):e39509. doi: 10.1371/journal.pone.0039509 (PMC3382145; doi:10.1371/journal.pone.0039509)
Supplement: Table S9 — Proteins identified in Pt2 by LC-MS/MS. The protein Score, Mass, and number of Peptides identified for each protein are listed in columns D, E, and F respectively. (XLS) [file pone.0039509.s011.xls]

## Sheet: Table S9_Pt2
TABLE S9. PROTEINS IDENTIFIED IN THE Pt2
prot_hit_num	prot_acc	prot_desc	prot_score	prot_mass	prot_matches
15	TITIN_HUMAN	Titin OS=Homo sapiens GN=TTN PE=1 SV=2	215	3813810	69
1	SPTA2_HUMAN	Spectrin alpha chain, brain OS=Homo sapiens GN=SPTAN1 PE=1 SV=3	696	284364	38
7	TBB5_HUMAN	Tubulin beta chain OS=Homo sapiens GN=TUBB PE=1 SV=2	389	49639	31
2	TBB4_HUMAN	Tubulin beta-4 chain OS=Homo sapiens GN=TUBB4 PE=1 SV=2	511	49554	29
8	TBB2C_HUMAN	Tubulin beta-2C chain OS=Homo sapiens GN=TUBB2C PE=1 SV=1	357	49799	29
9	PLEC1_HUMAN	Plectin-1 OS=Homo sapiens GN=PLEC1 PE=1 SV=3	317	531466	29
11	TBB2B_HUMAN	Tubulin beta-2B chain OS=Homo sapiens GN=TUBB2B PE=1 SV=1	306	49921	28
3	GFAP_HUMAN	Glial fibrillary acidic protein OS=Homo sapiens GN=GFAP PE=1 SV=1	508	49850	27
10	TBB2A_HUMAN	Tubulin beta-2A chain OS=Homo sapiens GN=TUBB2A PE=1 SV=1	308	49875	27
5	SPTB2_HUMAN	Spectrin beta chain, brain 1 OS=Homo sapiens GN=SPTBN1 PE=1 SV=2	455	274439	22
13	TBB6_HUMAN	Tubulin beta-6 chain OS=Homo sapiens GN=TUBB6 PE=1 SV=1	255	49825	21
6	TBA1C_HUMAN	Tubulin alpha-1C chain OS=Homo sapiens GN=TUBA1C PE=1 SV=1	413	49863	19
4	TBA1A_HUMAN	Tubulin alpha-1A chain OS=Homo sapiens GN=TUBA1A PE=1 SV=1	462	50104	18
46	MACF1_HUMAN	Microtubule-actin cross-linking factor 1, isoforms 1/2/3/5 OS=Homo sapiens GN=MACF1 PE=1 SV=3	95	620034	18
29	YI016_HUMAN	Putative tubulin beta chain-like protein ENSP00000290377 OS=Homo sapiens PE=5 SV=2	121	41748	17
30	TBB8B_HUMAN	Tubulin beta-8 chain B OS=Homo sapiens PE=1 SV=1	120	49541	17
49	CROCC_HUMAN	Rootletin OS=Homo sapiens GN=CROCC PE=1 SV=1	92	228388	17
52	MACF4_HUMAN	Microtubule-actin cross-linking factor 1, isoform 4 OS=Homo sapiens GN=MACF1 PE=1 SV=2	84	669721	17
54	RYR2_HUMAN	Ryanodine receptor 2 OS=Homo sapiens GN=RYR2 PE=1 SV=2	81	564380	16
66	SYNE1_HUMAN	Nesprin-1 OS=Homo sapiens GN=SYNE1 PE=1 SV=3	69	1010398	16
73	KI67_HUMAN	Antigen KI-67 OS=Homo sapiens GN=MKI67 PE=1 SV=2	65	358474	16
42	DYHC1_HUMAN	Cytoplasmic dynein 1 heavy chain 1 OS=Homo sapiens GN=DYNC1H1 PE=1 SV=5	102	532072	15
296	AHNK_HUMAN	Neuroblast differentiation-associated protein AHNAK OS=Homo sapiens GN=AHNAK PE=1 SV=2	33	628699	15
58	SRRM2_HUMAN	Serine/arginine repetitive matrix protein 2 OS=Homo sapiens GN=SRRM2 PE=1 SV=2	76	299438	14
70	OBSCN_HUMAN	Obscurin OS=Homo sapiens GN=OBSCN PE=1 SV=3	67	867940	14
65	TPR_HUMAN	Nucleoprotein TPR OS=Homo sapiens GN=TPR PE=1 SV=3	69	267131	13
12	TBA4A_HUMAN	Tubulin alpha-4A chain OS=Homo sapiens GN=TUBA4A PE=1 SV=1	299	49892	12
22	MBP_HUMAN	Myelin basic protein OS=Homo sapiens GN=MBP PE=1 SV=3	153	33097	12
62	BPA1_HUMAN	Bullous pemphigoid antigen 1 OS=Homo sapiens GN=DST PE=1 SV=4	72	860127	12
64	ANK2_HUMAN	Ankyrin-2 OS=Homo sapiens GN=ANK2 PE=1 SV=3	70	429990	12
78	CE350_HUMAN	Centrosome-associated protein 350 OS=Homo sapiens GN=CEP350 PE=1 SV=1	63	350716	12
84	MLL3_HUMAN	Histone-lysine N-methyltransferase MLL3 OS=Homo sapiens GN=MLL3 PE=1 SV=3	57	541028	12
132	MUC16_HUMAN	Mucin-16 OS=Homo sapiens GN=MUC16 PE=1 SV=2	45	2351813	12
23	CN37_HUMAN	2~,3~-cyclic-nucleotide 3~-phosphodiesterase OS=Homo sapiens GN=CNP PE=1 SV=2	146	47549	11
31	H4_HUMAN	Histone H4 OS=Homo sapiens GN=HIST1H4A PE=1 SV=2	120	11360	11
41	MAP2_HUMAN	Microtubule-associated protein 2 OS=Homo sapiens GN=MAP2 PE=1 SV=4	106	199404	11
72	MYH10_HUMAN	Myosin-10 OS=Homo sapiens GN=MYH10 PE=1 SV=3	66	228858	11
80	ANR11_HUMAN	Ankyrin repeat domain-containing protein 11 OS=Homo sapiens GN=ANKRD11 PE=1 SV=3	62	297731	11
103	TARA_HUMAN	TRIO and F-actin-binding protein OS=Homo sapiens GN=TRIOBP PE=1 SV=3	52	261217	11
116	NEBU_HUMAN	Nebulin OS=Homo sapiens GN=NEB PE=1 SV=3	49	772454	11
123	APOB_HUMAN	Apolipoprotein B-100 OS=Homo sapiens GN=APOB PE=1 SV=1	47	515241	11
188	HUWE1_HUMAN	E3 ubiquitin-protein ligase HUWE1 OS=Homo sapiens GN=HUWE1 PE=1 SV=3	39	481589	11
247	DYHC2_HUMAN	Cytoplasmic dynein 2 heavy chain 1 OS=Homo sapiens GN=DYNC2H1 PE=1 SV=3	35	492283	11
68	CENPF_HUMAN	Centromere protein F OS=Homo sapiens GN=CENPF PE=1 SV=2	68	367537	10
89	DAPLE_HUMAN	Protein Daple OS=Homo sapiens GN=CCDC88C PE=1 SV=2	56	228075	10
91	SPTN2_HUMAN	Spectrin beta chain, brain 2 OS=Homo sapiens GN=SPTBN2 PE=1 SV=2	55	271127	10
169	PCNT_HUMAN	Pericentrin OS=Homo sapiens GN=PCNT PE=1 SV=3	40	377849	10
175	ANR26_HUMAN	Ankyrin repeat domain-containing protein 26 OS=Homo sapiens GN=ANKRD26 PE=1 SV=3	40	196202	10
191	NBEL1_HUMAN	Neurobeachin-like protein 1 OS=Homo sapiens GN=NBEAL1 PE=2 SV=3	38	307041	10
203	K1109_HUMAN	Uncharacterized protein KIAA1109 OS=Homo sapiens GN=KIAA1109 PE=1 SV=1	38	554946	10
226	CHD3_HUMAN	Chromodomain-helicase-DNA-binding protein 3 OS=Homo sapiens GN=CHD3 PE=1 SV=3	36	226450	10
348	TBC12_HUMAN	TBC1 domain family member 12 OS=Homo sapiens GN=TBC1D12 PE=1 SV=3	31	85572	10
38	H13_HUMAN	Histone H1.3 OS=Homo sapiens GN=HIST1H1D PE=1 SV=2	111	22336	9
77	SVIL_HUMAN	Supervillin OS=Homo sapiens GN=SVIL PE=1 SV=2	63	247593	9
101	NPA1P_HUMAN	Nucleolar pre-ribosomal-associated protein 1 OS=Homo sapiens GN=URB1 PE=1 SV=4	52	254227	9
136	ALPK2_HUMAN	Alpha-protein kinase 2 OS=Homo sapiens GN=ALPK2 PE=1 SV=3	44	236865	9
139	PCLO_HUMAN	Protein piccolo OS=Homo sapiens GN=PCLO PE=1 SV=3	44	566309	9
143	VP13A_HUMAN	Vacuolar protein sorting-associated protein 13A OS=Homo sapiens GN=VPS13A PE=1 SV=2	43	360047	9
144	ITPR1_HUMAN	Inositol 1,4,5-trisphosphate receptor type 1 OS=Homo sapiens GN=ITPR1 PE=1 SV=2	43	313745	9
145	HBA_HUMAN	Hemoglobin subunit alpha OS=Homo sapiens GN=HBA1 PE=1 SV=2	43	15248	9
149	SCN2A_HUMAN	Sodium channel protein type 2 subunit alpha OS=Homo sapiens GN=SCN2A PE=1 SV=3	43	227827	9
157	SCN3A_HUMAN	Sodium channel protein type 3 subunit alpha OS=Homo sapiens GN=SCN3A PE=1 SV=2	41	226147	9
163	NCOR1_HUMAN	Nuclear receptor corepressor 1 OS=Homo sapiens GN=NCOR1 PE=1 SV=2	41	270044	9
167	HD_HUMAN	Huntingtin OS=Homo sapiens GN=HTT PE=1 SV=2	40	347383	9
218	TICRR_HUMAN	Treslin OS=Homo sapiens GN=TICRR PE=1 SV=2	37	210725	9
251	SCN9A_HUMAN	Sodium channel protein type 9 subunit alpha OS=Homo sapiens GN=SCN9A PE=1 SV=2	35	226196	9
320	PRAX_HUMAN	Periaxin OS=Homo sapiens GN=PRX PE=1 SV=1	32	154906	9
347	FILA_HUMAN	Filaggrin OS=Homo sapiens GN=FLG PE=1 SV=3	31	434922	9
39	1433G_HUMAN	14-3-3 protein gamma OS=Homo sapiens GN=YWHAG PE=1 SV=2	110	28285	8
45	H12_HUMAN	Histone H1.2 OS=Homo sapiens GN=HIST1H1C PE=1 SV=2	98	21352	8
47	NFH_HUMAN	Neurofilament heavy polypeptide OS=Homo sapiens GN=NEFH PE=1 SV=4	93	112411	8
63	MAP1B_HUMAN	Microtubule-associated protein 1B OS=Homo sapiens GN=MAP1B PE=1 SV=1	71	270454	8
93	AKAP9_HUMAN	A-kinase anchor protein 9 OS=Homo sapiens GN=AKAP9 PE=1 SV=3	54	453387	8
95	P85B_HUMAN	Phosphatidylinositol 3-kinase regulatory subunit beta OS=Homo sapiens GN=PIK3R2 PE=1 SV=1	53	81574	8
99	CP135_HUMAN	Centrosomal protein of 135 kDa OS=Homo sapiens GN=CEP135 PE=1 SV=2	53	133408	8
112	DYH10_HUMAN	Dynein heavy chain 10, axonemal OS=Homo sapiens GN=DNAH10 PE=1 SV=4	50	514512	8
121	KIF27_HUMAN	Kinesin-like protein KIF27 OS=Homo sapiens GN=KIF27 PE=2 SV=1	47	160184	8
122	STAR9_HUMAN	StAR-related lipid transfer protein 9 OS=Homo sapiens GN=STARD9 PE=2 SV=2	47	506435	8
140	CING_HUMAN	Cingulin OS=Homo sapiens GN=CGN PE=1 SV=2	44	136304	8
165	PEPL_HUMAN	Periplakin OS=Homo sapiens GN=PPL PE=1 SV=3	41	204554	8
166	ALMS1_HUMAN	Alstrom syndrome protein 1 OS=Homo sapiens GN=ALMS1 PE=1 SV=3	41	460683	8
190	EMAL5_HUMAN	Echinoderm microtubule-associated protein-like 5 OS=Homo sapiens GN=EML5 PE=2 SV=3	39	219287	8
193	SKT_HUMAN	Sickle tail protein homolog OS=Homo sapiens GN=SKT PE=1 SV=2	38	213983	8
216	COOA1_HUMAN	Collagen alpha-1(XXIV) chain OS=Homo sapiens GN=COL24A1 PE=2 SV=2	37	175388	8
267	APC2_HUMAN	Adenomatous polyposis coli protein 2 OS=Homo sapiens GN=APC2 PE=1 SV=1	34	243799	8
338	K1731_HUMAN	Leucine-rich repeat-containing protein KIAA1731 OS=Homo sapiens GN=KIAA1731 PE=2 SV=4	31	294996	8
343	PKP4_HUMAN	Plakophilin-4 OS=Homo sapiens GN=PKP4 PE=1 SV=1	31	134186	8
345	DYH7_HUMAN	Dynein heavy chain 7, axonemal OS=Homo sapiens GN=DNAH7 PE=1 SV=1	31	460846	8
353	DIDO1_HUMAN	Death-inducer obliterator 1 OS=Homo sapiens GN=DIDO1 PE=1 SV=5	31	243723	8
14	TBA8_HUMAN	Tubulin alpha-8 chain OS=Homo sapiens GN=TUBA8 PE=1 SV=1	237	50062	7
18	KCC2B_HUMAN	Calcium/calmodulin-dependent protein kinase type II subunit beta OS=Homo sapiens GN=CAMK2B PE=1 SV=2	162	72681	7
33	NFM_HUMAN	Neurofilament medium polypeptide OS=Homo sapiens GN=NEFM PE=1 SV=3	118	102411	7
37	TBB3_HUMAN	Tubulin beta-3 chain OS=Homo sapiens GN=TUBB3 PE=1 SV=2	113	50400	7
55	DYN1_HUMAN	Dynamin-1 OS=Homo sapiens GN=DNM1 PE=1 SV=2	81	97347	7
57	HS90A_HUMAN	Heat shock protein HSP 90-alpha OS=Homo sapiens GN=HSP90AA1 PE=1 SV=5	79	84607	7
59	MYO5A_HUMAN	Myosin-Va OS=Homo sapiens GN=MYO5A PE=1 SV=2	76	215269	7
82	CC150_HUMAN	Coiled-coil domain-containing protein 150 OS=Homo sapiens GN=CCDC150 PE=2 SV=2	58	128681	7
83	CDK13_HUMAN	Cell division protein kinase 13 OS=Homo sapiens GN=CDK13 PE=1 SV=2	57	164823	7
98	CGNL1_HUMAN	Cingulin-like protein 1 OS=Homo sapiens GN=CGNL1 PE=1 SV=1	53	148955	7
105	NGAP_HUMAN	Ras GTPase-activating protein nGAP OS=Homo sapiens GN=RASAL2 PE=1 SV=2	52	128477	7
109	ANK3_HUMAN	Ankyrin-3 OS=Homo sapiens GN=ANK3 PE=1 SV=3	50	480113	7
119	IDHP_HUMAN	Isocitrate dehydrogenase [NADP], mitochondrial OS=Homo sapiens GN=IDH2 PE=1 SV=2	48	50877	7
128	RN213_HUMAN	RING finger protein 213 OS=Homo sapiens GN=RNF213 PE=1 SV=2	46	373742	7
134	PP12C_HUMAN	Protein phosphatase 1 regulatory subunit 12C OS=Homo sapiens GN=PPP1R12C PE=1 SV=1	45	84830	7
147	FSIP2_HUMAN	Fibrous sheath-interacting protein 2 OS=Homo sapiens GN=FSIP2 PE=1 SV=3	43	369630	7
148	ABCAD_HUMAN	ATP-binding cassette sub-family A member 13 OS=Homo sapiens GN=ABCA13 PE=2 SV=2	43	575871	7
151	SACS_HUMAN	Sacsin OS=Homo sapiens GN=SACS PE=1 SV=2	42	520795	7
153	PTC1_HUMAN	Protein patched homolog 1 OS=Homo sapiens GN=PTCH1 PE=1 SV=2	42	160442	7
164	K1671_HUMAN	Uncharacterized protein KIAA1671 OS=Homo sapiens GN=KIAA1671 PE=1 SV=2	41	196590	7
172	FLNA_HUMAN	Filamin-A OS=Homo sapiens GN=FLNA PE=1 SV=4	40	280564	7
174	DYH2_HUMAN	Dynein heavy chain 2, axonemal OS=Homo sapiens GN=DNAH2 PE=1 SV=3	40	507375	7
176	PLCH1_HUMAN	1-phosphatidylinositol-4,5-bisphosphate phosphodiesterase eta-1 OS=Homo sapiens GN=PLCH1 PE=1 SV=1	40	189104	7
186	SFR16_HUMAN	Splicing factor, arginine/serine-rich 16 OS=Homo sapiens GN=SFRS16 PE=1 SV=4	39	77115	7
187	TR150_HUMAN	Thyroid hormone receptor-associated protein 3 OS=Homo sapiens GN=THRAP3 PE=1 SV=2	39	108601	7
192	RHG24_HUMAN	Rho GTPase-activating protein 24 OS=Homo sapiens GN=ARHGAP24 PE=1 SV=2	38	84205	7
197	MYO15_HUMAN	Myosin-XV OS=Homo sapiens GN=MYO15A PE=1 SV=2	38	395044	7
202	DUOX2_HUMAN	Dual oxidase 2 OS=Homo sapiens GN=DUOX2 PE=1 SV=2	38	175253	7
205	DYH8_HUMAN	Dynein heavy chain 8, axonemal OS=Homo sapiens GN=DNAH8 PE=1 SV=2	37	514335	7
206	COMA1_HUMAN	Collagen alpha-1(XXII) chain OS=Homo sapiens GN=COL22A1 PE=1 SV=2	37	161046	7
210	XIRP2_HUMAN	Xin actin-binding repeat-containing protein 2 OS=Homo sapiens GN=XIRP2 PE=1 SV=2	37	382063	7
213	DHX37_HUMAN	Probable ATP-dependent RNA helicase DHX37 OS=Homo sapiens GN=DHX37 PE=1 SV=1	37	129464	7
222	NIPBL_HUMAN	Nipped-B-like protein OS=Homo sapiens GN=NIPBL PE=1 SV=2	37	315854	7
233	DYH17_HUMAN	Dynein heavy chain 17, axonemal OS=Homo sapiens GN=DNAH17 PE=2 SV=2	36	511460	7
234	SRCAP_HUMAN	Helicase SRCAP OS=Homo sapiens GN=SRCAP PE=1 SV=3	36	343343	7
250	RFC1_HUMAN	Replication factor C subunit 1 OS=Homo sapiens GN=RFC1 PE=1 SV=4	35	128175	7
260	ITB4_HUMAN	Integrin beta-4 OS=Homo sapiens GN=ITGB4 PE=1 SV=4	34	202023	7
271	PHLP1_HUMAN	PH domain leucine-rich repeat-containing protein phosphatase 1 OS=Homo sapiens GN=PHLPP1 PE=1 SV=3	34	184556	7
279	SPTN5_HUMAN	Spectrin beta chain, brain 4 OS=Homo sapiens GN=SPTBN5 PE=1 SV=1	34	416579	7
283	TACC2_HUMAN	Transforming acidic coiled-coil-containing protein 2 OS=Homo sapiens GN=TACC2 PE=1 SV=3	34	309237	7
284	MYOF_HUMAN	Myoferlin OS=Homo sapiens GN=MYOF PE=1 SV=1	34	234561	7
288	TYK2_HUMAN	Non-receptor tyrosine-protein kinase TYK2 OS=Homo sapiens GN=TYK2 PE=1 SV=3	33	133565	7
295	RAI1_HUMAN	Retinoic acid-induced protein 1 OS=Homo sapiens GN=RAI1 PE=1 SV=2	33	203225	7
297	SCN1A_HUMAN	Sodium channel protein type 1 subunit alpha OS=Homo sapiens GN=SCN1A PE=1 SV=2	33	228823	7
303	GPTC8_HUMAN	G patch domain-containing protein 8 OS=Homo sapiens GN=GPATCH8 PE=1 SV=2	32	164098	7
310	LUZP1_HUMAN	Leucine zipper protein 1 OS=Homo sapiens GN=LUZP1 PE=1 SV=2	32	120202	7
331	AMPD2_HUMAN	AMP deaminase 2 OS=Homo sapiens GN=AMPD2 PE=1 SV=2	31	100624	7
354	CCD96_HUMAN	Coiled-coil domain-containing protein 96 OS=Homo sapiens GN=CCDC96 PE=2 SV=2	31	62673	7
366	SYNE2_HUMAN	Nesprin-2 OS=Homo sapiens GN=SYNE2 PE=1 SV=3	30	795944	7
373	CP250_HUMAN	Centrosome-associated protein CEP250 OS=Homo sapiens GN=CEP250 PE=1 SV=2	30	280967	7
16	ACTB_HUMAN	Actin, cytoplasmic 1 OS=Homo sapiens GN=ACTB PE=1 SV=1	212	41710	6
19	ATPA_HUMAN	ATP synthase subunit alpha, mitochondrial OS=Homo sapiens GN=ATP5A1 PE=1 SV=1	160	59714	6
20	NSF_HUMAN	Vesicle-fusing ATPase OS=Homo sapiens GN=NSF PE=1 SV=3	157	82542	6
21	AINX_HUMAN	Alpha-internexin OS=Homo sapiens GN=INA PE=1 SV=2	154	55357	6
35	CLH1_HUMAN	Clathrin heavy chain 1 OS=Homo sapiens GN=CLTC PE=1 SV=5	116	191493	6
44	E41L3_HUMAN	Band 4.1-like protein 3 OS=Homo sapiens GN=EPB41L3 PE=1 SV=2	101	120603	6
50	NFL_HUMAN	Neurofilament light polypeptide OS=Homo sapiens GN=NEFL PE=1 SV=3	86	61479	6
53	EF1A2_HUMAN	Elongation factor 1-alpha 2 OS=Homo sapiens GN=EEF1A2 PE=1 SV=1	84	50438	6
60	DLG4_HUMAN	Disks large homolog 4 OS=Homo sapiens GN=DLG4 PE=1 SV=3	75	80446	6
74	1433Z_HUMAN	14-3-3 protein zeta/delta OS=Homo sapiens GN=YWHAZ PE=1 SV=1	65	27728	6
79	1433E_HUMAN	14-3-3 protein epsilon OS=Homo sapiens GN=YWHAE PE=1 SV=1	63	29155	6
85	HS90B_HUMAN	Heat shock protein HSP 90-beta OS=Homo sapiens GN=HSP90AB1 PE=1 SV=4	57	83212	6
88	SYN1_HUMAN	Synapsin-1 OS=Homo sapiens GN=SYN1 PE=1 SV=3	56	74066	6
92	JMY_HUMAN	Junction-mediating and -regulatory protein OS=Homo sapiens GN=JMY PE=1 SV=2	54	111376	6
94	CUX1_HUMAN	Homeobox protein cut-like 1 OS=Homo sapiens GN=CUX1 PE=1 SV=3	53	164087	6
100	KDIS_HUMAN	Kinase D-interacting substrate of 220 kDa OS=Homo sapiens GN=KIDINS220 PE=1 SV=3	53	196419	6
102	Z518A_HUMAN	Zinc finger protein 518A OS=Homo sapiens GN=ZNF518A PE=1 SV=2	52	166676	6
107	SC24D_HUMAN	Protein transport protein Sec24D OS=Homo sapiens GN=SEC24D PE=1 SV=2	51	112936	6
120	GOGA3_HUMAN	Golgin subfamily A member 3 OS=Homo sapiens GN=GOLGA3 PE=1 SV=2	48	167252	6
124	TF3C1_HUMAN	General transcription factor 3C polypeptide 1 OS=Homo sapiens GN=GTF3C1 PE=1 SV=4	47	238725	6
125	EVPL_HUMAN	Envoplakin OS=Homo sapiens GN=EVPL PE=1 SV=3	46	231463	6
126	PTN23_HUMAN	Tyrosine-protein phosphatase non-receptor type 23 OS=Homo sapiens GN=PTPN23 PE=1 SV=1	46	178861	6
137	ITSN2_HUMAN	Intersectin-2 OS=Homo sapiens GN=ITSN2 PE=1 SV=3	44	193340	6
142	UTP20_HUMAN	Small subunit processome component 20 homolog OS=Homo sapiens GN=UTP20 PE=1 SV=3	44	318182	6
150	ESPL1_HUMAN	Separin OS=Homo sapiens GN=ESPL1 PE=1 SV=2	43	232966	6
158	C2CD3_HUMAN	C2 domain-containing protein 3 OS=Homo sapiens GN=C2CD3 PE=1 SV=3	41	260186	6
178	AGAP2_HUMAN	Arf-GAP with GTPase, ANK repeat and PH domain-containing protein 2 OS=Homo sapiens GN=AGAP2 PE=1 SV=2	40	124597	6
183	SLMAP_HUMAN	Sarcolemmal membrane-associated protein OS=Homo sapiens GN=SLMAP PE=1 SV=1	39	95140	6
185	TRPM6_HUMAN	Transient receptor potential cation channel subfamily M member 6 OS=Homo sapiens GN=TRPM6 PE=1 SV=2	39	231560	6
198	NUMA1_HUMAN	Nuclear mitotic apparatus protein 1 OS=Homo sapiens GN=NUMA1 PE=1 SV=2	38	238115	6
201	IKBL2_HUMAN	NF-kappa-B inhibitor-like protein 2 OS=Homo sapiens GN=NFKBIL2 PE=1 SV=2	38	150834	6
207	VINC_HUMAN	Vinculin OS=Homo sapiens GN=VCL PE=1 SV=4	37	123722	6
236	LRC45_HUMAN	Leucine-rich repeat-containing protein 45 OS=Homo sapiens GN=LRRC45 PE=2 SV=1	36	75905	6
238	CHD4_HUMAN	Chromodomain-helicase-DNA-binding protein 4 OS=Homo sapiens GN=CHD4 PE=1 SV=1	36	217853	6
239	BCLF1_HUMAN	Bcl-2-associated transcription factor 1 OS=Homo sapiens GN=BCLAF1 PE=1 SV=2	36	106059	6
241	LYST_HUMAN	Lysosomal-trafficking regulator OS=Homo sapiens GN=LYST PE=1 SV=3	36	428866	6
243	MYO7A_HUMAN	Myosin-VIIa OS=Homo sapiens GN=MYO7A PE=1 SV=1	36	254245	6
246	CTRO_HUMAN	Citron Rho-interacting kinase OS=Homo sapiens GN=CIT PE=1 SV=2	35	231286	6
253	AKNA_HUMAN	AT-hook-containing transcription factor OS=Homo sapiens GN=AKNA PE=1 SV=2	35	155044	6
264	NOP14_HUMAN	Nucleolar protein 14 OS=Homo sapiens GN=NOP14 PE=1 SV=3	34	97607	6
275	SHRM2_HUMAN	Protein Shroom2 OS=Homo sapiens GN=SHROOM2 PE=1 SV=1	34	176303	6
285	LAMB4_HUMAN	Laminin subunit beta-4 OS=Homo sapiens GN=LAMB4 PE=2 SV=1	34	193413	6
293	C8AP2_HUMAN	CASP8-associated protein 2 OS=Homo sapiens GN=CASP8AP2 PE=1 SV=1	33	222520	6
301	HMCN2_HUMAN	Hemicentin-2 OS=Homo sapiens GN=HMCN2 PE=2 SV=2	33	542265	6
308	STAG2_HUMAN	Cohesin subunit SA-2 OS=Homo sapiens GN=STAG2 PE=1 SV=3	32	141235	6
314	SGSM2_HUMAN	Small G protein signaling modulator 2 OS=Homo sapiens GN=SGSM2 PE=1 SV=4	32	113213	6
319	VGFR3_HUMAN	Vascular endothelial growth factor receptor 3 OS=Homo sapiens GN=FLT4 PE=1 SV=2	32	145506	6
329	VP13B_HUMAN	Vacuolar protein sorting-associated protein 13B OS=Homo sapiens GN=VPS13B PE=1 SV=1	32	448449	6
332	LRP1B_HUMAN	Low-density lipoprotein receptor-related protein 1B OS=Homo sapiens GN=LRP1B PE=1 SV=2	31	515159	6
335	APC_HUMAN	Adenomatous polyposis coli protein OS=Homo sapiens GN=APC PE=1 SV=2	31	311455	6
341	AHNK2_HUMAN	Protein AHNAK2 OS=Homo sapiens GN=AHNAK2 PE=1 SV=2	31	616242	6
349	MUC19_HUMAN	Mucin-19 OS=Homo sapiens GN=MUC19 PE=1 SV=2	31	597790	6
363	MYH14_HUMAN	Myosin-14 OS=Homo sapiens GN=MYH14 PE=1 SV=1	30	227863	6
365	SG269_HUMAN	Tyrosine-protein kinase SgK269 OS=Homo sapiens GN=SGK269 PE=1 SV=4	30	192986	6
374	NF1_HUMAN	Neurofibromin OS=Homo sapiens GN=NF1 PE=1 SV=2	30	319168	6
17	KCC2A_HUMAN	Calcium/calmodulin-dependent protein kinase type II subunit alpha OS=Homo sapiens GN=CAMK2A PE=1 SV=2	189	54054	5
28	KCC2G_HUMAN	Calcium/calmodulin-dependent protein kinase type II subunit gamma OS=Homo sapiens GN=CAMK2G PE=1 SV=3	121	62570	5
32	STXB1_HUMAN	Syntaxin-binding protein 1 OS=Homo sapiens GN=STXBP1 PE=1 SV=1	119	67526	5
43	VIME_HUMAN	Vimentin OS=Homo sapiens GN=VIM PE=1 SV=4	101	53619	5
61	CO4A2_HUMAN	Collagen alpha-2(IV) chain OS=Homo sapiens GN=COL4A2 PE=1 SV=4	75	167449	5
86	K6PF_HUMAN	6-phosphofructokinase, muscle type OS=Homo sapiens GN=PFKM PE=1 SV=2	56	85128	5
97	HNRPU_HUMAN	Heterogeneous nuclear ribonucleoprotein U OS=Homo sapiens GN=HNRNPU PE=1 SV=6	53	90528	5
106	ARMC9_HUMAN	LisH domain-containing protein ARMC9 OS=Homo sapiens GN=ARMC9 PE=2 SV=2	52	91704	5
111	UBN1_HUMAN	Ubinuclein-1 OS=Homo sapiens GN=UBN1 PE=1 SV=2	50	121446	5
115	SPEG_HUMAN	Striated muscle preferentially expressed protein kinase OS=Homo sapiens GN=SPEG PE=1 SV=4	49	354071	5
129	SMG1_HUMAN	Serine/threonine-protein kinase SMG1 OS=Homo sapiens GN=SMG1 PE=1 SV=2	45	410002	5
130	K1211_HUMAN	Uncharacterized protein KIAA1211 OS=Homo sapiens GN=KIAA1211 PE=1 SV=3	45	136678	5
133	TAXB1_HUMAN	Tax1-binding protein 1 OS=Homo sapiens GN=TAX1BP1 PE=1 SV=2	45	90820	5
138	UBP34_HUMAN	Ubiquitin carboxyl-terminal hydrolase 34 OS=Homo sapiens GN=USP34 PE=1 SV=2	44	403973	5
161	TCPZ_HUMAN	T-complex protein 1 subunit zeta OS=Homo sapiens GN=CCT6A PE=1 SV=3	41	57988	5
170	VPS8_HUMAN	Vacuolar protein sorting-associated protein 8 homolog OS=Homo sapiens GN=VPS8 PE=1 SV=3	40	161650	5
177	MLL4_HUMAN	Histone-lysine N-methyltransferase MLL4 OS=Homo sapiens GN=WBP7 PE=1 SV=1	40	293330	5
180	RAGP1_HUMAN	Ran GTPase-activating protein 1 OS=Homo sapiens GN=RANGAP1 PE=1 SV=1	39	63502	5
184	ZN786_HUMAN	Zinc finger protein 786 OS=Homo sapiens GN=ZNF786 PE=2 SV=2	39	89757	5
199	COBL1_HUMAN	Cordon-bleu protein-like 1 OS=Homo sapiens GN=COBLL1 PE=1 SV=2	38	131705	5
211	AXN1_HUMAN	Axin-1 OS=Homo sapiens GN=AXIN1 PE=1 SV=2	37	95576	5
215	ATL3_HUMAN	ADAMTS-like protein 3 OS=Homo sapiens GN=ADAMTSL3 PE=2 SV=3	37	188521	5
219	CYTSA_HUMAN	Cytospin-A OS=Homo sapiens GN=CYTSA PE=1 SV=1	37	124515	5
220	DMXL2_HUMAN	DmX-like protein 2 OS=Homo sapiens GN=DMXL2 PE=1 SV=2	37	339427	5
224	YLPM1_HUMAN	YLP motif-containing protein 1 OS=Homo sapiens GN=YLPM1 PE=1 SV=3	36	219849	5
230	GBB2_HUMAN	Guanine nucleotide-binding protein G(I)/G(S)/G(T) subunit beta-2 OS=Homo sapiens GN=GNB2 PE=1 SV=3	36	37307	5
235	FBN2_HUMAN	Fibrillin-2 OS=Homo sapiens GN=FBN2 PE=1 SV=3	36	314558	5
237	GOGA4_HUMAN	Golgin subfamily A member 4 OS=Homo sapiens GN=GOLGA4 PE=1 SV=1	36	260980	5
244	WIZ_HUMAN	Protein Wiz OS=Homo sapiens GN=WIZ PE=1 SV=2	36	178563	5
248	BRPF1_HUMAN	Peregrin OS=Homo sapiens GN=BRPF1 PE=1 SV=2	35	137412	5
256	ANM5_HUMAN	Protein arginine N-methyltransferase 5 OS=Homo sapiens GN=PRMT5 PE=1 SV=4	35	72638	5
261	NYNRI_HUMAN	Protein NYNRIN OS=Homo sapiens GN=NYNRIN PE=1 SV=3	34	208235	5
262	MAP1A_HUMAN	Microtubule-associated protein 1A OS=Homo sapiens GN=MAP1A PE=1 SV=5	34	305440	5
263	SAFB2_HUMAN	Scaffold attachment factor B2 OS=Homo sapiens GN=SAFB2 PE=1 SV=1	34	107408	5
277	FREM3_HUMAN	FRAS1-related extracellular matrix protein 3 OS=Homo sapiens GN=FREM3 PE=2 SV=1	34	237617	5
280	PDZD2_HUMAN	PDZ domain-containing protein 2 OS=Homo sapiens GN=PDZD2 PE=1 SV=4	34	301455	5
281	MYO19_HUMAN	Myosin-XIX OS=Homo sapiens GN=MYO19 PE=2 SV=2	34	109066	5
291	Z3H7B_HUMAN	Zinc finger CCCH domain-containing protein 7B OS=Homo sapiens GN=ZC3H7B PE=1 SV=1	33	111506	5
294	NS1AB_HASV1	Non-structural polyprotein 1AB OS=Human astrovirus-1 GN=ORF1 PE=3 SV=1	33	163770	5
298	PRP6_HUMAN	Pre-mRNA-processing factor 6 OS=Homo sapiens GN=PRPF6 PE=1 SV=1	33	106858	5
299	CAN7L_HUMAN	Calpain-7-like protein OS=Homo sapiens GN=C6orf103 PE=2 SV=3	33	189594	5
300	C144C_HUMAN	Coiled-coil domain-containing protein 144C OS=Homo sapiens GN=CCDC144C PE=2 SV=3	33	143023	5
312	PCD16_HUMAN	Protocadherin-16 OS=Homo sapiens GN=DCHS1 PE=2 SV=1	32	345971	5
315	PMFBP_HUMAN	Polyamine-modulated factor 1-binding protein 1 OS=Homo sapiens GN=PMFBP1 PE=2 SV=1	32	118958	5
318	DDX46_HUMAN	Probable ATP-dependent RNA helicase DDX46 OS=Homo sapiens GN=DDX46 PE=1 SV=2	32	117290	5
325	MYH3_HUMAN	Myosin-3 OS=Homo sapiens GN=MYH3 PE=1 SV=3	32	223766	5
327	TEX14_HUMAN	Testis-expressed protein 14 OS=Homo sapiens GN=TEX14 PE=2 SV=2	32	167796	5
328	HTR5B_HUMAN	HEAT repeat-containing protein 5B OS=Homo sapiens GN=HEATR5B PE=1 SV=2	32	224159	5
340	ASXL1_HUMAN	Putative Polycomb group protein ASXL1 OS=Homo sapiens GN=ASXL1 PE=1 SV=2	31	165329	5
342	SCLT1_HUMAN	Sodium channel and clathrin linker 1 OS=Homo sapiens GN=SCLT1 PE=1 SV=1	31	80877	5
350	VAV_HUMAN	Proto-oncogene vav OS=Homo sapiens GN=VAV1 PE=1 SV=4	31	98251	5
358	HECW1_HUMAN	E3 ubiquitin-protein ligase HECW1 OS=Homo sapiens GN=HECW1 PE=1 SV=3	30	179442	5
361	RENT1_HUMAN	Regulator of nonsense transcripts 1 OS=Homo sapiens GN=UPF1 PE=1 SV=2	30	124267	5
368	FA71B_HUMAN	Protein FAM71B OS=Homo sapiens GN=FAM71B PE=1 SV=2	30	64716	5
369	LETM1_HUMAN	LETM1 and EF-hand domain-containing protein 1, mitochondrial OS=Homo sapiens GN=LETM1 PE=1 SV=1	30	83302	5
370	NCOR2_HUMAN	Nuclear receptor corepressor 2 OS=Homo sapiens GN=NCOR2 PE=1 SV=2	30	274635	5
371	KNL2_HUMAN	Kinetochore-associated protein KNL-2 homolog OS=Homo sapiens GN=KNL2 PE=1 SV=1	30	129005	5
375	MA7D2_HUMAN	MAP7 domain-containing protein 2 OS=Homo sapiens GN=MAP7D2 PE=1 SV=2	30	81915	5
379	BCOR_HUMAN	BCL-6 corepressor OS=Homo sapiens GN=BCOR PE=1 SV=1	30	192069	5
24	KCRB_HUMAN	Creatine kinase B-type OS=Homo sapiens GN=CKB PE=1 SV=1	143	42617	4
25	H2A1B_HUMAN	Histone H2A type 1-B/E OS=Homo sapiens GN=HIST1H2AB PE=1 SV=2	129	14127	4
36	EFTU_HUMAN	Elongation factor Tu, mitochondrial OS=Homo sapiens GN=TUFM PE=1 SV=2	113	49510	4
48	GELS_HUMAN	Gelsolin OS=Homo sapiens GN=GSN PE=1 SV=1	92	85644	4
51	1433F_HUMAN	14-3-3 protein eta OS=Homo sapiens GN=YWHAH PE=1 SV=4	86	28201	4
67	DEMA_HUMAN	Dematin OS=Homo sapiens GN=EPB49 PE=1 SV=3	68	45486	4
75	AP2M1_HUMAN	AP-2 complex subunit mu OS=Homo sapiens GN=AP2M1 PE=1 SV=2	64	49623	4
76	H31T_HUMAN	Histone H3.1t OS=Homo sapiens GN=HIST3H3 PE=1 SV=3	64	15499	4
87	HS12A_HUMAN	Heat shock 70 kDa protein 12A OS=Homo sapiens GN=HSPA12A PE=1 SV=2	56	74932	4
90	ACSL6_HUMAN	Long-chain-fatty-acid--CoA ligase 6 OS=Homo sapiens GN=ACSL6 PE=2 SV=4	55	77702	4
117	GLSK_HUMAN	Glutaminase kidney isoform, mitochondrial OS=Homo sapiens GN=GLS PE=1 SV=1	48	73414	4
127	FRM4B_HUMAN	FERM domain-containing protein 4B OS=Homo sapiens GN=FRMD4B PE=1 SV=2	46	111561	4
131	TMOD2_HUMAN	Tropomodulin-2 OS=Homo sapiens GN=TMOD2 PE=1 SV=1	45	39571	4
135	SPT6H_HUMAN	Transcription elongation factor SPT6 OS=Homo sapiens GN=SUPT6H PE=1 SV=2	44	198949	4
141	ABR_HUMAN	Active breakpoint cluster region-related protein OS=Homo sapiens GN=ABR PE=1 SV=1	44	97635	4
152	MET_HUMAN	Hepatocyte growth factor receptor OS=Homo sapiens GN=MET PE=1 SV=4	42	155441	4
155	RHG01_HUMAN	Rho GTPase-activating protein 1 OS=Homo sapiens GN=ARHGAP1 PE=1 SV=1	41	50404	4
162	F135B_HUMAN	Protein FAM135B OS=Homo sapiens GN=FAM135B PE=2 SV=2	41	155672	4
168	ANR56_HUMAN	Ankyrin repeat domain-containing protein 56 OS=Homo sapiens GN=ANKRD56 PE=2 SV=1	40	85690	4
171	LRP2_HUMAN	Low-density lipoprotein receptor-related protein 2 OS=Homo sapiens GN=LRP2 PE=1 SV=3	40	521616	4
189	K6PL_HUMAN	6-phosphofructokinase, liver type OS=Homo sapiens GN=PFKL PE=1 SV=6	39	84964	4
194	ERBB4_HUMAN	Receptor tyrosine-protein kinase erbB-4 OS=Homo sapiens GN=ERBB4 PE=1 SV=1	38	146713	4
196	AT2B1_HUMAN	Plasma membrane calcium-transporting ATPase 1 OS=Homo sapiens GN=ATP2B1 PE=1 SV=3	38	138668	4
204	MYH11_HUMAN	Myosin-11 OS=Homo sapiens GN=MYH11 PE=1 SV=3	38	227199	4
208	MCM9_HUMAN	DNA replication licensing factor MCM9 OS=Homo sapiens GN=MCM9 PE=1 SV=3	37	127258	4
209	RL18_HUMAN	60S ribosomal protein L18 OS=Homo sapiens GN=RPL18 PE=1 SV=2	37	21621	4
212	HERC5_HUMAN	Probable E3 ubiquitin-protein ligase HERC5 OS=Homo sapiens GN=HERC5 PE=1 SV=2	37	116777	4
217	GA2L3_HUMAN	GAS2-like protein 3 OS=Homo sapiens GN=GAS2L3 PE=1 SV=1	37	75167	4
221	BRD3_HUMAN	Bromodomain-containing protein 3 OS=Homo sapiens GN=BRD3 PE=1 SV=1	37	79492	4
223	GBP2_HUMAN	Interferon-induced guanylate-binding protein 2 OS=Homo sapiens GN=GBP2 PE=2 SV=3	36	67166	4
225	NALP9_HUMAN	NACHT, LRR and PYD domains-containing protein 9 OS=Homo sapiens GN=NLRP9 PE=2 SV=1	36	113238	4
227	ZO1_HUMAN	Tight junction protein ZO-1 OS=Homo sapiens GN=TJP1 PE=1 SV=3	36	195340	4
229	KIF11_HUMAN	Kinesin-like protein KIF11 OS=Homo sapiens GN=KIF11 PE=1 SV=2	36	119085	4
240	MYH2_HUMAN	Myosin-2 OS=Homo sapiens GN=MYH2 PE=1 SV=1	36	222906	4
252	SURF6_HUMAN	Surfeit locus protein 6 OS=Homo sapiens GN=SURF6 PE=1 SV=3	35	41426	4
254	SDCG1_HUMAN	Serologically defined colon cancer antigen 1 OS=Homo sapiens GN=SDCCAG1 PE=1 SV=4	35	122878	4
269	SPTN4_HUMAN	Spectrin beta chain, brain 3 OS=Homo sapiens GN=SPTBN4 PE=1 SV=2	34	288808	4
270	PWP2A_HUMAN	PWWP domain-containing protein 2A OS=Homo sapiens GN=PWWP2A PE=1 SV=2	34	81910	4
272	TRI33_HUMAN	E3 ubiquitin-protein ligase TRIM33 OS=Homo sapiens GN=TRIM33 PE=1 SV=2	34	122444	4
274	PARP4_HUMAN	Poly [ADP-ribose] polymerase 4 OS=Homo sapiens GN=PARP4 PE=1 SV=2	34	192466	4
276	SLIT1_HUMAN	Slit homolog 1 protein OS=Homo sapiens GN=SLIT1 PE=2 SV=4	34	167816	4
278	DESM_HUMAN	Desmin OS=Homo sapiens GN=DES PE=1 SV=3	34	53503	4
282	CEBPZ_HUMAN	CCAAT/enhancer-binding protein zeta OS=Homo sapiens GN=CEBPZ PE=1 SV=2	34	120912	4
287	ZMY11_HUMAN	Zinc finger MYND domain-containing protein 11 OS=Homo sapiens GN=ZMYND11 PE=1 SV=1	34	66160	4
289	CL040_HUMAN	Uncharacterized protein C12orf40 OS=Homo sapiens GN=C12orf40 PE=2 SV=3	33	74457	4
302	SRRT_HUMAN	Serrate RNA effector molecule homolog OS=Homo sapiens GN=SRRT PE=1 SV=1	33	100604	4
305	SCRIB_HUMAN	Protein scribble homolog OS=Homo sapiens GN=SCRIB PE=1 SV=4	32	174778	4
306	MED12_HUMAN	Mediator of RNA polymerase II transcription subunit 12 OS=Homo sapiens GN=MED12 PE=1 SV=4	32	242928	4
307	ZCH18_HUMAN	Zinc finger CCCH domain-containing protein 18 OS=Homo sapiens GN=ZC3H18 PE=1 SV=2	32	106316	4
309	RREB1_HUMAN	Ras-responsive element-binding protein 1 OS=Homo sapiens GN=RREB1 PE=1 SV=3	32	181306	4
311	MUT7_HUMAN	Probable exonuclease mut-7 homolog OS=Homo sapiens GN=EXD3 PE=1 SV=2	32	96615	4
316	HOOK2_HUMAN	Protein Hook homolog 2 OS=Homo sapiens GN=HOOK2 PE=1 SV=3	32	83155	4
323	ANR50_HUMAN	Ankyrin repeat domain-containing protein 50 OS=Homo sapiens GN=ANKRD50 PE=1 SV=4	32	155761	4
324	NOP2_HUMAN	Putative ribosomal RNA methyltransferase NOP2 OS=Homo sapiens GN=NOP2 PE=1 SV=2	32	89247	4
330	DPOE1_HUMAN	DNA polymerase epsilon catalytic subunit A OS=Homo sapiens GN=POLE PE=1 SV=5	31	261351	4
333	SON_HUMAN	Protein SON OS=Homo sapiens GN=SON PE=1 SV=4	31	263664	4
336	HELZ_HUMAN	Probable helicase with zinc finger domain OS=Homo sapiens GN=HELZ PE=1 SV=2	31	218833	4
337	MICA3_HUMAN	Protein MICAL-3 OS=Homo sapiens GN=MICAL3 PE=1 SV=1	31	109842	4
339	FRPD3_HUMAN	FERM and PDZ domain-containing protein 3 OS=Homo sapiens GN=FRMPD3 PE=2 SV=2	31	199085	4
351	GT2D1_HUMAN	General transcription factor II-I repeat domain-containing protein 1 OS=Homo sapiens GN=GTF2IRD1 PE=1 SV=1	31	105991	4
356	SYNPO_HUMAN	Synaptopodin OS=Homo sapiens GN=SYNPO PE=1 SV=2	31	99402	4
367	K0802_HUMAN	Uncharacterized protein KIAA0802 OS=Homo sapiens GN=KIAA0802 PE=1 SV=3	30	208649	4
372	CTGE2_HUMAN	Protein cTAGE-2 OS=Homo sapiens GN=CTAGE1 PE=1 SV=2	30	85228	4
376	PIWL1_HUMAN	Piwi-like protein 1 OS=Homo sapiens GN=PIWIL1 PE=1 SV=1	30	98541	4
378	ACTN1_HUMAN	Alpha-actinin-1 OS=Homo sapiens GN=ACTN1 PE=1 SV=2	30	102993	4
26	POTEE_HUMAN	POTE ankyrin domain family member E OS=Homo sapiens GN=POTEE PE=1 SV=3	129	121286	3
27	CNTN1_HUMAN	Contactin-1 OS=Homo sapiens GN=CNTN1 PE=1 SV=1	124	113249	3
34	1433T_HUMAN	14-3-3 protein theta OS=Homo sapiens GN=YWHAQ PE=1 SV=1	116	27747	3
40	TENR_HUMAN	Tenascin-R OS=Homo sapiens GN=TNR PE=1 SV=2	107	149453	3
96	MAGD4_HUMAN	Melanoma-associated antigen D4 OS=Homo sapiens GN=MAGED4 PE=2 SV=3	53	81327	3
108	CMC1_HUMAN	Calcium-binding mitochondrial carrier protein Aralar1 OS=Homo sapiens GN=SLC25A12 PE=1 SV=2	51	74715	3
113	VPP1_HUMAN	V-type proton ATPase 116 kDa subunit a isoform 1 OS=Homo sapiens GN=ATP6V0A1 PE=1 SV=3	49	96350	3
114	RUFY3_HUMAN	Protein RUFY3 OS=Homo sapiens GN=RUFY3 PE=1 SV=1	49	52931	3
154	B3A2_HUMAN	Anion exchange protein 2 OS=Homo sapiens GN=SLC4A2 PE=1 SV=4	42	136923	3
156	MTL14_HUMAN	Methyltransferase-like protein 14 OS=Homo sapiens GN=METTL14 PE=1 SV=2	41	52118	3
160	SO2B1_HUMAN	Solute carrier organic anion transporter family member 2B1 OS=Homo sapiens GN=SLCO2B1 PE=2 SV=1	41	76649	3
179	MANF_HUMAN	Mesencephalic astrocyte-derived neurotrophic factor OS=Homo sapiens GN=MANF PE=1 SV=2	39	20244	3
195	MAGD1_HUMAN	Melanoma-associated antigen D1 OS=Homo sapiens GN=MAGED1 PE=1 SV=3	38	86107	3
214	NEDD1_HUMAN	Protein NEDD1 OS=Homo sapiens GN=NEDD1 PE=1 SV=1	37	71921	3
266	CCD19_HUMAN	Coiled-coil domain-containing protein 19, mitochondrial OS=Homo sapiens GN=CCDC19 PE=1 SV=2	34	65689	3
273	HNRPL_HUMAN	Heterogeneous nuclear ribonucleoprotein L OS=Homo sapiens GN=HNRNPL PE=1 SV=2	34	64092	3
286	MBOA2_HUMAN	Lysophospholipid acyltransferase 2 OS=Homo sapiens GN=MBOAT2 PE=2 SV=2	34	59488	3
292	CIRBP_HUMAN	Cold-inducible RNA-binding protein OS=Homo sapiens GN=CIRBP PE=1 SV=1	33	18637	3
313	NU188_HUMAN	Nucleoporin NUP188 homolog OS=Homo sapiens GN=NUP188 PE=1 SV=1	32	195917	3
321	CHCH6_HUMAN	Coiled-coil-helix-coiled-coil-helix domain-containing protein 6 OS=Homo sapiens GN=CHCHD6 PE=1 SV=1	32	26441	3
322	NIN_HUMAN	Ninein OS=Homo sapiens GN=NIN PE=1 SV=3	32	243139	3
346	HELC1_HUMAN	Activating signal cointegrator 1 complex subunit 3 OS=Homo sapiens GN=ASCC3 PE=1 SV=3	31	251301	3
352	PTN13_HUMAN	Tyrosine-protein phosphatase non-receptor type 13 OS=Homo sapiens GN=PTPN13 PE=1 SV=2	31	276733	3
357	TNK1_HUMAN	Non-receptor tyrosine-protein kinase TNK1 OS=Homo sapiens GN=TNK1 PE=1 SV=3	31	72422	3
359	AL3B1_HUMAN	Aldehyde dehydrogenase family 3 member B1 OS=Homo sapiens GN=ALDH3B1 PE=1 SV=1	30	51807	3
360	ADT1_HUMAN	ADP/ATP translocase 1 OS=Homo sapiens GN=SLC25A4 PE=1 SV=4	30	33043	3
362	NUF2_HUMAN	Kinetochore protein Nuf2 OS=Homo sapiens GN=NUF2 PE=1 SV=2	30	54269	3
377	SYF1_HUMAN	Pre-mRNA-splicing factor SYF1 OS=Homo sapiens GN=XAB2 PE=1 SV=2	30	99946	3
56	PCSK1_HUMAN	ProSAAS OS=Homo sapiens GN=PCSK1N PE=1 SV=1	79	27356	2
69	ROA2_HUMAN	Heterogeneous nuclear ribonucleoproteins A2/B1 OS=Homo sapiens GN=HNRNPA2B1 PE=1 SV=2	68	37407	2
81	GDAP1_HUMAN	Ganglioside-induced differentiation-associated protein 1 OS=Homo sapiens GN=GDAP1 PE=1 SV=3	58	41320	2
104	K6PP_HUMAN	6-phosphofructokinase type C OS=Homo sapiens GN=PFKP PE=1 SV=2	52	85542	2
146	HYLS1_HUMAN	Hydrolethalus syndrome protein 1 OS=Homo sapiens GN=HYLS1 PE=1 SV=1	43	34337	2
159	1433B_HUMAN	14-3-3 protein beta/alpha OS=Homo sapiens GN=YWHAB PE=1 SV=3	41	28065	2
181	ACAD9_HUMAN	Acyl-CoA dehydrogenase family member 9, mitochondrial OS=Homo sapiens GN=ACAD9 PE=1 SV=1	39	68717	2
182	CAPS2_HUMAN	Calcium-dependent secretion activator 2 OS=Homo sapiens GN=CADPS2 PE=1 SV=2	39	147641	2
200	RL23A_HUMAN	60S ribosomal protein L23a OS=Homo sapiens GN=RPL23A PE=1 SV=1	38	17684	2
228	GSTM2_HUMAN	Glutathione S-transferase Mu 2 OS=Homo sapiens GN=GSTM2 PE=1 SV=2	36	25728	2
231	POTEA_HUMAN	POTE ankyrin domain family member A OS=Homo sapiens GN=POTEA PE=2 SV=1	36	56130	2
232	BASP1_HUMAN	Brain acid soluble protein 1 OS=Homo sapiens GN=BASP1 PE=1 SV=2	36	22680	2
242	ZSA5B_HUMAN	Zinc finger and SCAN domain-containing protein 5B OS=Homo sapiens GN=ZSCAN5B PE=2 SV=1	36	55791	2
245	ATX2_HUMAN	Ataxin-2 OS=Homo sapiens GN=ATXN2 PE=1 SV=2	36	140196	2
255	TSYL5_HUMAN	Testis-specific Y-encoded-like protein 5 OS=Homo sapiens GN=TSPYL5 PE=1 SV=2	35	45116	2
257	NCAN_HUMAN	Neurocan core protein OS=Homo sapiens GN=NCAN PE=2 SV=3	35	143003	2
258	TLR7_HUMAN	Toll-like receptor 7 OS=Homo sapiens GN=TLR7 PE=1 SV=1	35	120845	2
265	CAP2_HUMAN	Adenylyl cyclase-associated protein 2 OS=Homo sapiens GN=CAP2 PE=1 SV=1	34	52791	2
268	SFRS5_HUMAN	Splicing factor, arginine/serine-rich 5 OS=Homo sapiens GN=SFRS5 PE=1 SV=1	34	31245	2
304	COX6C_HUMAN	Cytochrome c oxidase subunit 6C OS=Homo sapiens GN=COX6C PE=1 SV=2	32	8776	2
317	SNP25_HUMAN	Synaptosomal-associated protein 25 OS=Homo sapiens GN=SNAP25 PE=1 SV=1	32	23300	2
326	FAIM3_HUMAN	Fas apoptotic inhibitory molecule 3 OS=Homo sapiens GN=FAIM3 PE=2 SV=1	32	43119	2
334	FRK_HUMAN	Tyrosine-protein kinase FRK OS=Homo sapiens GN=FRK PE=1 SV=1	31	58217	2
344	GNAO_HUMAN	Guanine nucleotide-binding protein G(o) subunit alpha OS=Homo sapiens GN=GNAO1 PE=1 SV=4	31	40025	2
355	VATA_HUMAN	V-type proton ATPase catalytic subunit A OS=Homo sapiens GN=ATP6V1A PE=1 SV=2	31	68260	2
