# Supplementary material for: Partitioning the Proteome: Phase Separation for Targeted Analysis of Membrane Proteins in Human Post-Mortem Brain
Source: PLoS One. 2012 Jun 22;7(6):e39509. doi: 10.1371/journal.pone.0039509 (PMC3382145; doi:10.1371/journal.pone.0039509)
Supplement: Table S11 — Proteins excised and identified from the silver stained 2D-PAGE gel of the DT phase extract. A total of 77 unique proteins were identified by LC-MS/MS. Proteins marked with * have transmembrane helices present. (XLS) [file pone.0039509.s013.xls]

## Sheet: Table S11_2DPAGE proteins
Table S11. Following 2D-PAGE of the DT phase, 96 protein spots were randomonly excised for identification by MS.
Of these, we identified 77 proteins which were unique ovservations. Proteins marked with * have transmembrane helices present.
Spot #	Unique peptides	score	% Coverage	mw	pI	accession #	entry_name
1	8	146.31	24	50151.9	4.94	IPI00387144	TUBA1B Tubulin alpha-1B chain
2	5	86.76	18	38036.9	6.32	IPI00915855	VDAC2 38 kDa protein
2	6	105.01	25	34048.7	5.4	IPI00748037	NAPB N-ethylmaleimide-sensitive factor attachment protein, beta, isoform CRA_c
4	4	76.62	14	30772.7	8.62	IPI00216308	VDAC1 Voltage-dependent anion-selective channel protein 1
5	1	17.17	4	32529	7.47	IPI00015614	PRSS3 Isoform A of Trypsin-3
6	6	102.9	25	29804.2	5.57	IPI00017334	PHB Prohibitin
7	8	154.91	19	47578.9	9.17	IPI00306667	CNP Isoform CNPII of 2',3'-cyclic-nucleotide 3'-phosphodiesterase
8	11	235.38	28	56560.2	5.26	IPI00303476	ATP5B ATP synthase subunit beta, mitochondrial
9	5	84.14	7	88382.4	5.55	IPI00152453	TUBB3 HCG2042771*
10	4	74.87	16	34048.7	5.4	IPI00748037	NAPB N-ethylmaleimide-sensitive factor attachment protein, beta, isoform CRA_c
11	8	148.29	13	66018	8.16	IPI00220327	KRT1 Keratin, type II cytoskeletal 1
12	7	123.42	32	30772.7	8.62	IPI00216308	VDAC1 Voltage-dependent anion-selective channel protein 1
13	5	78.45	16	48443.2	8.74	IPI00305383	UQCRC2 Cytochrome b-c1 complex subunit 2, mitochondrial
15	14	243.09	24	68736.3	6.32	IPI00046057	STXBP1 Isoform 2 of Syntaxin-binding protein 1
16	3	49.34	9	37893.3	6.79	IPI00014053	TOMM40 Isoform 1 of Mitochondrial import receptor subunit TOM40 homolog
17	4	73.61	8	49586.5	4.91	IPI00009866	KRT13 Isoform 1 of Keratin, type I cytoskeletal 13
18	2	34.07	9	33023.6	5.14	IPI00003370	STX1A Isoform 1 of Syntaxin-1A
18	2	40.89	8	33232.9	5.23	IPI00009253	NAPA Alpha-soluble NSF attachment protein
19	5	92.18	21	30772.7	8.62	IPI00216308	VDAC1 Voltage-dependent anion-selective channel protein 1
20	3	38.37	12	27745.3	4.73	IPI00021263	YWHAZ 14-3-3 protein zeta/delta
20	6	102.45	25	30772.7	8.62	IPI00216308	VDAC1 Voltage-dependent anion-selective channel protein 1
21	3	47.09	9	48443.2	8.74	IPI00305383	UQCRC2 Cytochrome b-c1 complex subunit 2, mitochondrial
22	4	65.51	15	33474.6	4.9	IPI00910170	RAB3A Ras-related protein Rab-3A
23	11	167.88	21	67569.1	6.5	IPI00084828	STXBP1 Isoform 1 of Syntaxin-binding protein 1
24	3	59.38	8	47355.5	7.08	IPI00027438	FLOT1 Flotillin-1
24	4	67.04	11	43935.2	5.46	IPI00872942	SIRT2 44 kDa protein
24	6	77.3	12	52949.2	6.77	IPI00009896	EPHX1 Epoxide hydrolase 1
25	4	76.98	12	41793.1	5.31	IPI00021440	ACTG1 Actin, cytoplasmic 2
26	3	42.29	5	63068.2	5.67	IPI00872209	PPP3CA 63 kDa protein
26	4	67.75	14	30772.7	8.62	IPI00216308	VDAC1 Voltage-dependent anion-selective channel protein 1
26	5	81.47	18	38036.9	6.32	IPI00915855	VDAC2 38 kDa protein
27	5	92.49	18	38036.9	6.32	IPI00915855	VDAC2 38 kDa protein
28	6	85.13	21	32996.2	9.23	IPI00478410	ATP5C1 Isoform Liver of ATP synthase subunit gamma, mitochondrial
29	4	71.48	12	48443.2	8.74	IPI00305383	UQCRC2 Cytochrome b-c1 complex subunit 2, mitochondrial
31	13	192.33	23	68736.3	6.32	IPI00046057	STXBP1 Isoform 2 of Syntaxin-binding protein 1
32	5	87.94	12	47355.5	7.08	IPI00027438	FLOT1 Flotillin-1
33	7	110.33	20	40329.3	4.89	IPI00034159	ATP6V0D1 V-type proton ATPase subunit d 1
35	2	29.33	10	23706.9	8.29	IPI00017344	RAB5B Ras-related protein Rab-5B
35	4	78	15	30772.7	8.62	IPI00216308	VDAC1 Voltage-dependent anion-selective channel protein 1
36	3	51.99	14	22541.1	8.58	IPI00016513	RAB10 Ras-related protein Rab-10
36	4	68.36	27	20776.8	8.72	IPI00479905	NDUFB10 NADH dehydrogenase [ubiquinone] 1 beta subcomplex subunit 10
37	12	243.53	27	59750.9	9.16	IPI00440493	ATP5A1 ATP synthase subunit alpha, mitochondrial
38	2	33.9	7	29174.1	4.63	IPI00000816	YWHAE 14-3-3 protein epsilon
39	13	244.11	16	82560.8	6.52	IPI00006451	NSF Vesicle-fusing ATPase
40	8	161.23	18	59750.9	9.16	IPI00440493	ATP5A1 ATP synthase subunit alpha, mitochondrial
41	5	104.53	16	40086.8	5.62	IPI00398700	GNAO1 Isoform Alpha-2 of Guanine nucleotide-binding protein G(o) subunit alpha
42	4	74.82	12	38036.9	6.32	IPI00915855	VDAC2 38 kDa protein
43	4	72.97	14	30790	8.84	IPI00294779	VDAC3 Isoform 2 of Voltage-dependent anion-selective channel protein 3
44	5	89.04	26	23658.8	8.32	IPI00023510	RAB5A Ras-related protein Rab-5A
45	8	160.54	17	59750.9	9.16	IPI00440493	ATP5A1 ATP synthase subunit alpha, mitochondrial
46	8	171.49	68	15998.5	6.74	IPI00654755	HBB Hemoglobin subunit beta
47	15	244.81	19	82560.8	6.52	IPI00006451	NSF Vesicle-fusing ATPase
48	3	42.35	6	62968.7	8.57	IPI00023302	SYN2 Isoform IIa of Synapsin-2
49	7	142.04	25	40086.8	5.62	IPI00398700	GNAO1 Isoform Alpha-2 of Guanine nucleotide-binding protein G(o) subunit alpha
50	4	76.12	10	46480.6	5.82	IPI00031131	C20orf3 Adipocyte plasma membrane-associated protein
51	2	27.41	13	18930.9	6.28	IPI00884107	HBB Beta-globin gene from a thalassemia patient
52	3	42.74	16	23846.6	8.82	IPI00024166	MRAS Ras-related protein M-Ras
52	3	63.46	12	28908.8	9.37	IPI00029133	ATP5F1 ATP synthase subunit b, mitochondrial
53	11	215.45	26	59750.9	9.16	IPI00440493	ATP5A1 ATP synthase subunit alpha, mitochondrial
54	7	160.71	61	15998.5	6.74	IPI00654755	HBB Hemoglobin subunit beta
55	13	236.67	22	68736.3	6.32	IPI00046057	STXBP1 Isoform 2 of Syntaxin-binding protein 1
56	3	33.85	4	58763.2	7.2	IPI00328156	MAOB Amine oxidase [flavin-containing] B*
56	3	57.14	7	61719.8	8.25	IPI00217871	ALDH4A1 Delta-1-pyrroline-5-carboxylate dehydrogenase, mitochondrial
57	6	132.68	20	40086.8	5.62	IPI00398700	GNAO1 Isoform Alpha-2 of Guanine nucleotide-binding protein G(o) subunit alpha
58	2	39.48	6	41920.5	5.88	IPI00156689	VAT1 Synaptic vesicle membrane protein VAT-1 homolog
59	5	86.19	16	34235.1	7.18	IPI00328415	CYB5R3 Isoform 1 of NADH-cytochrome b5 reductase 3
60	3	54.21	15	25659.4	4.67	IPI00916440	MT-CO2 Cytochrome c oxidase subunit 2
61	1	11.91	5	20987.3	6.39	IPI00019345	RAP1A Ras-related protein Rap-1A
61	1	12.62	4	15474.9	10.07	IPI00418931	FLJ45139 cDNA FLJ45139 fis, clone BRAWH3039623
62	4	79.79	29	15998.5	6.74	IPI00654755	HBB Hemoglobin subunit beta
63	8	115.67	16	58763.2	7.2	IPI00328156	MAOB Amine oxidase [flavin-containing] B
63	10	167.44	16	68736.3	6.32	IPI00046057	STXBP1 Isoform 2 of Syntaxin-binding protein 1
64	2	31.2	4	61719.8	8.25	IPI00217871	ALDH4A1 Delta-1-pyrroline-5-carboxylate dehydrogenase, mitochondrial
65	1	11.47	2	40798.4	5.08	IPI00008994	NDRG2 Isoform 1 of Protein NDRG2
66	6	93.35	11	50317.6	7.05	IPI00464979	SUCLA2 Isoform 1 of Succinyl-CoA ligase [ADP-forming] subunit beta, mitochondrial
67	5	76.78	14	38036.9	6.32	IPI00915855	VDAC2 38 kDa protein
68	5	73.39	12	47578.9	9.17	IPI00306667	CNP Isoform CNPII of 2',3'-cyclic-nucleotide 3'-phosphodiesterase
69	2	27.12	11	20987.3	6.39	IPI00019345	RAP1A Ras-related protein Rap-1A
70	5	79.73	41	15280.7	8.72	IPI00853068	HBA1:HBA2 Hemoglobin subunit alpha
71	6	95.14	10	68736.3	6.32	IPI00046057	STXBP1 Isoform 2 of Syntaxin-binding protein 1
72	8	131.79	19	52646.1	5.94	IPI00013847	UQCRC1 Cytochrome b-c1 complex subunit 1, mitochondrial
73	3	60.04	9	37377.2	5.6	IPI00026268	GNB1 Guanine nucleotide-binding protein G(I)/G(S)/G(T) subunit beta-1
74	4	62.69	13	43935.2	5.46	IPI00872942	SIRT2 44 kDa protein
75	6	108.81	25	30772.7	8.62	IPI00216308	VDAC1 Voltage-dependent anion-selective channel protein 1
76	5	88.74	11	50909.6	8.88	IPI00011107	IDH2 Isocitrate dehydrogenase [NADP], mitochondrial
77	5	97.48	29	23897.1	5.85	IPI00291928	RAB14 Ras-related protein Rab-14
78	4	73.69	36	15280.7	8.72	IPI00853068	HBA1:HBA2 Hemoglobin subunit alpha
79	6	103.1	12	56640.5	5.8	IPI00384280	PCYOX1 Prenylcysteine oxidase 1
80	4	65.39	6	52646.1	5.94	IPI00013847	UQCRC1 Cytochrome b-c1 complex subunit 1, mitochondrial
81	4	64.81	12	39233.6	6.21	IPI00003925	PDHB Isoform 1 of Pyruvate dehydrogenase E1 component subunit beta, mitochondrial
81	4	70.49	15	37377.2	5.6	IPI00026268	GNB1 Guanine nucleotide-binding protein G(I)/G(S)/G(T) subunit beta-1
82	4	64.81	12	38036.9	6.32	IPI00915855	VDAC2 38 kDa protein
83	4	57.85	12	38036.9	6.32	IPI00915855	VDAC2 38 kDa protein
83	4	73.03	14	30772.7	8.62	IPI00216308	VDAC1 Voltage-dependent anion-selective channel protein 1
85	5	78.75	26	22198.3	5.55	IPI00896425	RAB1B RAB1B protein
86	3	56.75	16	22977.2	5.11	IPI00014577	RAB18 Ras-related protein Rab-18
86	4	71.38	32	18491.3	5.21	IPI00220487	ATP5H Isoform 1 of ATP synthase subunit d, mitochondrial
87	6	105.97	12	56650.8	6.29	IPI00011200	PHGDH D-3-phosphoglycerate dehydrogenase
88	4	68.66	7	61055	5.7	IPI00784154	HSPD1 60 kDa heat shock protein, mitochondrial
89	1	22.65	3	37567.4	5.59	IPI00012451	GNB4 Guanine nucleotide-binding protein subunit beta-4
90	3	55.84	10	30772.7	8.62	IPI00216308	VDAC1 Voltage-dependent anion-selective channel protein 1
91	6	100.09	25	30772.7	8.62	IPI00216308	VDAC1 Voltage-dependent anion-selective channel protein 1
92	1	15.53	2	30077.4	8.71	IPI00219661	PLP1 Isoform 1 of Myelin proteolipid protein
93	5	81.61	26	24389.8	5.82	IPI00480056	RAB4A RAB4A, member RAS oncogene family variant
94	5	72.93	26	23592.9	5.42	IPI00023526	RAB6A Isoform 1 of Ras-related protein Rab-6A
94	5	76.85	23	24488.6	5.65	IPI00020436	RAB11B Ras-related protein Rab-11B
95	9	147.03	19	52546	7.21	IPI00025239	NDUFS2 NADH dehydrogenase [ubiquinone] iron-sulfur protein 2, mitochondrial
96	4	50.42	7	61055	5.7	IPI00784154	HSPD1 60 kDa heat shock protein, mitochondrial
